# Supplementary material for: The Nitrate Transporter (NRT) Gene Family in Poplar
Source: PLoS One. 2013 Aug 19;8(8):e72126. doi: 10.1371/journal.pone.0072126 (PMC3747271; doi:10.1371/journal.pone.0072126)
Supplement: Table S1 — Identification of NRT1/PTR1 , NRT2 , and NRT3 genes in P. trichocarpa (Populus trichocarpa v3. genome ). (XLSX) [file pone.0072126.s002.xlsx]

## Sheet: Table S1
Table S1. Identification of NRT1/PTR1, NRT2, and NRT3 genes in P. trichocarpa (Populus trichocarpa v3. genome).
Gene identifier	Gene name	Gene family	Arabidopsis homolog locus	Genome location	Exon No.	Transcript length (bp)	Peptide length (aa)	PredHel	Expression	PreHel	Remarks
Potri.005G001400	PtNRT1a2D	PtNRT1/PTR	At1g59740	Chr05: 73225 - 75530	4	1872	623	11	A
Potri.005G233500	PtPTR2D	PtNRT1/PTR	At3g54140	Chr05: 24134943 - 24137875	5	1860	619	11	A
Potri.001G272900	PtNRT1a2C	PtNRT1/PTR	At1g33440	Chr01: 27988634 - 27990689	4	1605	534	11	A	S (2)
Potri.008G061100	PtNRT1c2C	PtNRT1/PTR	At3g53960	Chr08: 3689359 - 3692432	4	1797	598	10	A
Potri.006G091600	PtNRT1d1A	PtNRT1/PTR	At5g28470	Chr06: 6998632 - 7001042	3	1782	593	10	A
Potri.016G103200	PtNRT1d1B	PtNRT1/PTR	At5g28470	Chr16: 10196606 - 10198762	3	1779	592	10	A
Potri.012G087500	PtNRT1d3	PtNRT1/PTR	At1g52190	Chr12: 11442462 - 11444758	4	1773	590	9	A
Potri.017G145500	PtNRT1d7A	PtNRT1/PTR	At2g38100*	Chr17: 15309816 - 15312865	4	1746	581	11	A	S (3)
Potri.T108700	PtNRT1d7B	PtNRT1/PTR	At2g38100*	scaffold_168: 136512 - 139388	3	1632	543	10	A
Potri.002G258900	PtPTR3C	PtNRT1/PTR	At5g46050	Chr02: 24765709 - 24768187	4	1815	604	12	A
Potri.015G085200	PtNRT3.2B	PtNRT3	At4g24730	Chr15: 10881859 - 10882922	3	876	291	0	A		Pseudo gene
Potri.001G013400	PtNRT1.8B	PtNRT1/PTR	At5g19640	Chr01: 905501 - 908819	5	1821	606	8	NP	S (2)	E
Potri.016G111800	PtPTR1A	PtNRT1/PTR	At3g54140	Chr16: 11454544 - 11457354	4	1710	569	10	NP
Potri.001G027100	PtNRT1c3	PtNRT1/PTR	At3g54450	Chr01: 1993782 - 1997676	5	1713	570	11	NP
Potri.013G106900	PtNRT1c5A	PtNRT1/PTR	At1g22540	Chr13: 12059165 - 12061600	4	1719	572	8	NP
Potri.013G106400	PtNRT1c5B	PtNRT1/PTR	At1g22540	Chr13: 12018345 - 12022354	4	1716	571	9	NP
Potri.018G040600	PtNRT1d5C	PtNRT1/PTR	At1g52190	Chr18: 3363597 - 3366652	5	1752	583	10	NP
Potri.018G040700	PtNRT1d5D	PtNRT1/PTR	At1g52190	Chr18: 3388591 - 3391659	6	1818	605	11	NP
Potri.018G040800	PtNRT1d5F	PtNRT1/PTR	At1g52190	Chr18: 3411826 - 3414247	4	1695	564	10	NP
Potri.009G008500	PtNRT2.4B	PtNRT2	At5g60770	Chr09: 1536349 - 1538372	3	1593	530	10	NP		E#
Potri.012G087700	PtNRT2.5C	PtNRT2	At1g12940	Chr12: 11469190 - 11470622	2	1068	355	8	NP		E
Potri.015G085000	PtNRT3.1C	PtNRT3	At5g50200	Chr15: 10880134 - 10881644	2	618	205	2	NP	S (2)	E#
Potri.003G111500	PtNRT1.1	PtNRT1/PTR	At1g12110	Chr03: 13504736 - 13508815	5	1752	584	12	Yes		E
Potri.012G070700	PtNRT1.2A	PtNRT1/PTR	At1g69850	Chr12: 9462777 - 9465837	4	1743	580	9	Yes		E
Potri.010G034300	PtNRT1.2B	PtNRT1/PTR	At1g69850	Chr10: 5920146 - 5925903	5	1728	575	10	Yes		E
Potri.002G225500	PtNRT1.3A	PtNRT1/PTR	At3g21670	Chr02: 21444307 - 21447721	5	1800	599	10	Yes		E
Potri.014G157500	PtNRT1.3B	PtNRT1/PTR	At3g21670	Chr14: 12270736 - 12274226	5	1764	588	10	Yes	S (4)	E
Potri.003G000800	PtNRT1a1A	PtNRT1/PTR	At1g59740	Chr03: 157457 - 160745	5	1842	613	12	Yes
Potri.004G229000	PtNRT1a1B	PtNRT1/PTR	At1g59740	Chr04: 23416581 - 23419979	5	1836	611	12	Yes
Potri.019G067500	PtNRT1a1C	PtNRT1/PTR	At1g33440	Chr19: 10049847 - 10054459	5	1830	609	12	Yes
Potri.002G129500	PtNRT1a2A	PtNRT1/PTR	At1g27040	Chr02: 9710185 - 9712990	4	1635	544	11	Yes	S (2)
Potri.014G036200	PtNRT1a2B	PtNRT1/PTR	At1g27040	Chr14: 2953503 - 2956956	6	1776	591	12	Yes
Potri.004G064100	PtNRT1a2E	PtNRT1/PTR	At1g69850	Chr04: 5298874 - 5300862	4	1671	556	12	Yes	S (3)
Potri.001G068600	PtNRT1a3	PtNRT1/PTR	At5g13400	Chr01: 5459919 - 5463516	6	2037	678	12	Yes
Potri.001G145200	PtNRT1.5A	PtNRT1/PTR	At1g32450	Chr01: 11820141 - 11825920	5	1797	598	12	Yes		E
Potri.003G088800	PtNRT1.5B	PtNRT1/PTR	At1g32450	Chr03: 11624233 - 11629511	5	1797	598	10	Yes		E
Potri.014G179400	PtNRT1.5C	PtNRT1/PTR	At1g32450	Chr14: 14812128 - 14815241	5	1821	606	10	Yes		E
Potri.003G212900	PtNRT1.8A	PtNRT1/PTR	At5g19640	Chr03: 21104557 - 21107827	5	1836	611	12	Yes	M (5)	E
Potri.006G096800	PtPTR1B	PtNRT1/PTR	At3g54140	Chr06: 7385879 - 7393316	4	1704	567	10	Yes
Potri.010G100200	PtPTR2A	PtNRT1/PTR	At2g02040	Chr10: 12177290 - 12184634	5	1755	584	10	Yes
Potri.011G120000	PtPTR2B	PtNRT1/PTR	At2g02040	Chr11: 14533426 - 14538950	5	1758	585	10	Yes
Potri.002G029200	PtPTR2C	PtNRT1/PTR	At3g54140	Chr02: 1907436 - 1910615	5	1728	575	10	Yes
Potri.001G248600	PtPTR5A	PtNRT1/PTR	At3g54140	Chr01: 25818996 - 25823571	4	1713	570	10	Yes
Potri.009G042400	PtPTR5B	PtNRT1/PTR	At3g54140	Chr09: 4911859 - 4916194	4	1713	570	10	Yes
Potri.008G170100	PtPTR3A	PtNRT1/PTR	At5g46050	Chr08: 11624405 - 11629610	4	1773	590	10	Yes
Potri.010G068100	PtPTR3B	PtNRT1/PTR	At5g46050	Chr10: 9510942 - 9515936	4	1770	589	10	Yes
Potri.002G258700	PtPTR3D	PtNRT1/PTR	At5g46050	Chr02: 24750711 - 24753375	4	1797	598	10	Yes
Potri.019G055800	PtNRT1c1	PtNRT1/PTR	At2g40460	Chr19: 8692417 - 8696641	4	1776	591	10	Yes
Potri.006G092000	PtNRT1c2A	PtNRT1/PTR	At2g37900	Chr06: 7013282 - 7017964	4	1764	587	10	Yes
Potri.016G103500	PtNRT1c2B	PtNRT1/PTR	At2g37900	Chr16: 10247142 - 10251494	4	1764	587	10	Yes
Potri.004G068500	PtNRT1c4A	PtNRT1/PTR	At3g01350	Chr04: 5683713 - 5686256	4	1623	540	10	Yes	S (5)
Potri.017G152800	PtNRT1c4B	PtNRT1/PTR	At3g01350	Chr17: 15928223 - 15930686	4	1623	540	11	Yes	S (4)
Potri.013G106300	PtNRT1c5C	PtNRT1/PTR	At1g22540	Chr13: 12008205 - 12011984	4	1716	571	9	Yes
Potri.013G106500	PtNRT1c5D	PtNRT1/PTR	At1g22540	Chr13: 12030407 - 12034201	4	1716	571	9	Yes
Potri.T150700	PtNRT1c5E	PtNRT1/PTR	At1g22540	scaffold_522: 17355 - 20392	4	1731	576	9	Yes	S (4)
Potri.013G106600	PtNRT1c5F	PtNRT1/PTR	At1g22540	Chr13: 12036565 - 12039967	4	1704	567	11	Yes
Potri.019G079700	PtNRT1c5G	PtNRT1/PTR	At1g22540	Chr19: 11359619 - 11364780	5	1791	596	10	Yes
Potri.010G034700	PtNRT1.7	PtNRT1/PTR	At1g69870	Chr10: 6022366 - 6026653	4	1800	599	10	Yes		E
Potri.012G071400	PtNRT1.9A	PtNRT1/PTR	At5g62680	Chr12: 9633386 - 9635743	4	1752	583	11	Yes		E
Potri.017G076800	PtNRT1.9B	PtNRT1/PTR	At3g47960	Chr17: 9021919 - 9025589	4	1797	598	9	Yes		E
Potri.001G351200	PtNRT1.9C	PtNRT1/PTR	At3g47960	Chr01: 35840780 - 35843881	3	1887	628	8	Yes		E
Potri.012G071500	PtNRT1.9D	PtNRT1/PTR	At5g62680	Chr12: 9664193 - 9667541	4	1824	607	10	Yes		E
Potri.006G240000	PtNRT1d2	PtNRT1/PTR	At1g52190	Chr06: 24902044 - 24904693	4	1719	572	10	Yes
Potri.001G185700	PtNRT1d4	PtNRT1/PTR	At1g52190	Chr01: 16280035 - 16283828	4	1794	597	6	Yes
Potri.018G040400	PtNRT1d5A	PtNRT1/PTR	At1g52190	Chr18: 3334200 - 3336923	4	1746	581	11	Yes
Potri.018G040500	PtNRT1d5B	PtNRT1/PTR	At1g52190	Chr18: 3344475 - 3347521	5	1821	606	11	Yes
Potri.018G041800	PtNRT1d5E	PtNRT1/PTR	At1g52190	Chr18: 3587619 - 3590410	4	1707	568	10	Yes
Potri.008G045100	PtNRT1d6	PtNRT1/PTR	At3g45650	Chr08: 2587834 - 2590612	4	1680	559	12	Yes
Potri.010G126300	PtNRT1d8A	PtNRT1/PTR	At1g68570	Chr10: 14235691 - 14239903	4	1749	582	8	Yes
Potri.006G034000	PtNRT1d8B	PtNRT1/PTR	At1g68570	Chr06: 2289214 - 2293640	4	1863	620	10	Yes
Potri.016G032000	PtNRT1d8C	PtNRT1/PTR	At1g68570	Chr16: 1817834 - 1820409	4	1749	582	8	Yes
Potri.006G033900	PtNRT1d8D	PtNRT1/PTR	At1g68570	Chr06: 2283598 - 2286155	4	1803	600	9	Yes
Potri.009G008600	PtNRT2.4A	PtNRT2	At5g60770	Chr09: 1483355 - 1485346	3	1593	530	10	Yes		E
Potri.015G081300	PtNRT2.5A	PtNRT2	At1g12940	Chr15: 10572165 - 10574518	2	1527	508	10	Yes		E
Potri.015G081500	PtNRT2.5B	PtNRT2	At1g12940	Chr15: 10590562 - 10593169	2	1527	508	10	Yes		E
Potri.001G348300	PtNRT2.7	PtNRT2	At5g14570	Chr01: 35419482 - 35424158	2	1416	471	11	Yes		E
Potri.012G089300	PtNRT3.1A	PtNRT3	At5g50200*	Chr12: 11625894 - 11627463	2	618	205	1	Yes	S (3)	E
Potri.015G085100	PtNRT3.1B	PtNRT3	At5g50200*	Chr15: 10874906 - 10875914	2	621	206	2	Yes	S (2)	E
Potri.012G089400	PtNRT3.2A	PtNRT3	At4g24730	Chr12: 11627772 - 11631470	2	1107	338	0	Yes	S (5)	E
A, absent on the microarrays; NP, no probset designed on the microarrays; Yes, expressed on the microarrrays; PredHel, the number of predicted transmembrane helices; E, genes were tested and expressed by qRT-PCR; E#, expressed gene in Li et al. (2012) [30]. The transmembrane domains were predicted using web server TMHMM v. 2.0 (http://www.cbs.dtu.dk/services/TMHMM/). The signal peptides were pred…

## Sheet: Sheet1
Potri.003G111500
Potri.012G070700
Potri.010G034300
Potri.014G157500
Potri.002G225500
Potri.001G145200
Potri.003G088800
Potri.010G034700
Potri.014G179400
Potri.003G212900
Potri.012G071400
Potri.017G076800
Potri.001G351200
Potri.012G071500
Potri.001G068600
Potri.001G248600
Potri.001G185700
Potri.002G129500
Potri.002G029200
Potri.002G258700
Potri.003G000800
Potri.004G068500
Potri.004G064100
Potri.004G229000
Potri.006G096800
Potri.006G033900
Potri.006G034000
Potri.006G092000
Potri.006G240000
Potri.008G170100
Potri.008G045100
Potri.009G042400
Potri.010G068100
Potri.010G100200
Potri.010G126300
Potri.011G120000
Potri.013G106500
Potri.013G106300
Potri.013G106600
Potri.014G036200
Potri.016G032000
Potri.016G103500
Potri.018G040400
Potri.018G040500
Potri.018G041800
Potri.019G055800
Potri.019G067500
Potri.019G079700
Potri.T150700
Potri.009G008600
Potri.015G081300
Potri.015G081500
Potri.001G348300
Potri.012G089300
Potri.015G085100
Potri.012G089400
Potri.017G152800
