# Supplementary material for: The Nitrate Transporter (NRT) Gene Family in Poplar
Source: PLoS One. 2013 Aug 19;8(8):e72126. doi: 10.1371/journal.pone.0072126 (PMC3747271; doi:10.1371/journal.pone.0072126)
Supplement: Table S2 — Microarrays used for the transcript analysis of Populus NRT genes in leaves, bark, wood, developing xylem, stem top in the elongation zone, and roots. (XLSX) [file pone.0072126.s003.xlsx]

## Sheet: Table S2
Table S2. Microarrays used in the transcript analysis of Populus NRT genes in six tissues and different poplar species.
Species	Tissues	Treatments	Series accessions
P. trichocarpa	T1	2.5 mM NH4NO3 (HN)	E-MTAB-1483
P. trichocarpa	T2	Tap water (LN)	E-MTAB-1483
P. trichocarpa	DX3	2.5 mM NH4NO3 (HN)	E-MTAB-1483
P. trichocarpa	DX4	Tap water (LN)	E-MTAB-1483
P. trichocarpa	DX5	Grown in field without treatment	E-GEOD-30507
P. fremontii × P. angustifolia	L6	5 mM N (HN)	E-GEOD-14894
P. fremontii × P. angustifolia	L7	0.125 mM N (LN)	E-GEOD-14894
P. trichocarpa	L8	Grown in field without treatment	E-GEOD-30507
P. trichocarpa	L9	4 mM NH4NO3 in Petri dishes	E-MEXP-3910
P. trichocarpa	W10	Grown in field without treatment	E-GEOD-30507
P. trichocarpa	B11	Grown in field without treatment	E-GEOD-30507
P. canescens	R12	0.3 mM NH4NO3	E-MEXP-1874
P. euphratica	R13	6 mM KNO3	E-MEXP-2234
P. tremula	R14	3.45 mM NH4NO3 and 3 mM KNO3	E-GEOD-19297
P.trichocarpa	R15	4 mM NH4NO3 in Petri dishes	E-MEXP-3909
The Affymetrix microarray data were obtained from ArrayExpression database (http://www.ebi.ac.uk/arrayexpress). T, stem top; DX, developing xylem; L, leaves; W, wood; B, bark; R, roots.
