# Supplementary material for: The Nitrate Transporter (NRT) Gene Family in Poplar
Source: PLoS One. 2013 Aug 19;8(8):e72126. doi: 10.1371/journal.pone.0072126 (PMC3747271; doi:10.1371/journal.pone.0072126)
Supplement: Table S3 — Mean expression level and motif abundances of PtNRT family genes. (XLSX) [file pone.0072126.s004.xlsx]

## Sheet: Table S3
Table S3: Expression level and motif abundance for PtNRT family genes.
			PtNRT2			PtNRT3			PtNRT1/PTR
Motif	Description	Annotation	PtNRT2.4A	PtNRT2.5A	PtNRT2.5B	PtNRT3.1A	PtNRT3.1B	PtNRT3.2A	PtNRT1.1	PtNRT1.2A	PtNRT1.2B	PtNRT1.3A	PtNRT1.3B	PtNRT1.5A	PtNRT1.5B	PtNRT1.5C	PtNRT1.7	PtNRT1.9A	PtNRT1.9B	PtNRT1.9C	PtNRT1.9D	PtNRT1a1A	PtNRT1a1B	PtNRT1a1C	PtNRT1a2B	PtNRT1a3	PtNRT1c1	PtNRT1c2A	PtNRT1c2B	PtNRT1c4A	PtNRT1c5C	PtNRT1c5D	PtNRT1c5E	PtNRT1c5F	PtNRT1c5G	PtNRT1d2	PtNRT1d4	PtNRT1d5B	PtNRT1d5E	PtNRT1d6	PtNRT1d8A	PtNRT1d8B	PtNRT1d8C	PtPTR2A	PtPTR2B	PtPTR2C	PtPTR3A	PtPTR3B	PtPTR3D
T	mean expression level in tip	-	0	0	0	0	0	0	0	0	0	0	8.77922	0	0	9.62581	0	0	0	0	7.49283	0	0	0	0	7.24853	7.95012	9.38498	7.79416	0	0	0	6.37741	0	0	0	7.90751	0	0	8.40395	7.55557	0	0	8.52151	0	6.40328	0	0	0
DX	mean expression level in developing xylem	-	0	0	0	0	0	0	0	0	0	0	0	0	0	0	0	0	0	0	5.81999	6.43874	8.75957	0	0	0	7.83346	7.782	0	0	0	0	6.34103	0	0	0	7.46637	0	0	0	0	0	0	9.19808	0	0	0	0	0
L	mean expression level in leaves	-	6.24048	10.5006	0	10.3954	10.7631	7.04958	7.40269	11.1661	8.44763	7.54934	9.84821	8.21615	0	0	8.53933	8.13754	8.07612	9.61629	8.74507	7.0515	5.97732	0	8.5254	11.5984	8.66692	9.01991	10.2722	0	8.20428	6.7159	8.51651	9.54994	7.72979	0	7.93878	0	9.28222	0	11.467	8.57114	11.6172	12.7495	8.25738	6.36976	8.45444	8.54426	0
W	mean expression level in wood	-	0	7.66655	6.77789	9.64847	12.0392	6.20312	6.90963	0	0	0	0	7.5996	0	0	10.9756	5.72998	0	0	6.27977	11.4728	9.36417	10.9584	5.72823	0	12.8978	13.9935	11.3767	7.36172	9.81722	0	10.3892	9.04979	6.881	0	10.2719	0	9.25876	9.39903	8.97424	6.09925	10.4154	13.3556	9.94542	0	0	0	6.95628
B	mean expression level in bark	-	0	5.92787	0	8.68293	10.3812	7.56381	0	0	6.72157	10.1595	9.66921	7.36149	0	6.90207	5.80609	8.04788	7.38675	6.5211	9.90092	6.40164	6.42182	6.60859	8.16307	8.80224	10.1504	9.55394	10.4147	0	7.47484	6.2974	8.91654	8.94529	8.92394	0	13.2444	0	8.75193	6.31447	6.912	6.27871	10.1748	12.7751	8.12422	9.81264	8.12899	0	7.26542
R	mean expression level in roots	-	5.91103	0	0	7.53274	11.5753	7.52663	0	0	6.26591	0	0	8.18389	8.00921	10.2625	0	0	6.06565	0	8.82906	10.0494	0	7.39589	0	0	8.35491	12.4915	0	0	7.34336	0	9.90528	8.36796	6.1007	6.19114	6.32051	9.84343	0	6.56542	0	0	8.03919	11.1247	7.131	0	7.74769	0	0
RYREPEATBNNAPA	RY repeat found in RY/G box (the complex containing the two RY repeats and the G-box) of napA gene in Brassica napus (B.n.); Found between -78 and -50; Required for seed specific expression; See S000262, S000263; dist B ABRE mediated transactivation by ABI3 adn ABI3-dependent response to ABA; a tetramer of the composite RY/G complex mediated only ABA-independent transactivation by ABI3; B2 domain…	abiotic stress	0	3	1	0	0	0	0	0	1	0	0	0	0	6	0	2	1	1	0	0	0	0	1	2	0	0	0	3	0	1	0	0	2	0	3	0	0	0	1	0	0	0	0	1	0	0	3
ABREATCONSENSUS	ABA-responsive elements (ABREs) found in the promoter of ABA and/or stress-regulated genes; ABFs, a family of ABRE binding factors; ABF3 and ABF4 function in ABA signaling; Y=C/T;	abiotic stress	0	0	0	0	0	0	0	0	0	0	0	0	0	0	0	0	0	0	0	0	0	0	0	0	0	0	0	2	0	0	0	0	0	0	0	0	0	0	0	0	0	0	0	0	0	0	0
CBFHV	Binding site of barley (H.v.) CBF1, and also of barley CBF2; CBF = C-repeat (CRT) binding factors; CBFs are also known as dehydration-responsive element (DRE) binding proteins (DREBs); See also S000411 (SQ=GTCGAC); R=A/G; Y=C/T; CBF; AP2 domain; CRT/DRE; low temperature; Hordeum vulgare (barley) RYCGAC Xue GP Characterisation of the DNA-binding profile of barley HvCBF1 using an enzymatic method f…	abiotic stress	0	0	0	0	0	0	0	3	0	1	7	1	0	2	0	1	2	3	0	0	1	0	1	0	4	0	0	0	0	0	0	0	1	0	1	0	0	0	0	0	0	2	0	2	0	1	1
GT1GMSCAM4	GT-1 motif found in the promoter of soybean (Glycine max) CaM isoform, SCaM-4; Plays a role in pathogen- and salt-induced SCaM-4 gene expression; See also S000198 (GT-1 consensus); GT-1 box; Glycine max (soybean) GAAAAA Park HC, Kim ML, Kang YH, Jeon JM, Yoo JH, Kim MC, Park CY, Jeong JC, Moon BC, Lee JH, Yoon HW, Lee SH, Chung WS, Lim CO, Lee SY, Hong JC, Cho MJ. Pathogen- and NaCl-induced expre…	abiotic stress	0	0	0	6	1	5	2	0	3	0	0	7	10	0	1	4	2	2	3	3	4	0	0	4	0	3	5	5	3	4	2	2	0	4	0	2	5	0	4	4	9	6	2	0	0	4	0
CARGATCONSENSUS	CArG consensus sequence found in the promoter of Arabidopsis (A.t.) SOC1 which is the MADS-box flowering-time gene; FLC is a component of the vernalization (low-temperature) pathway binds directly to this site and blocks transcriptional activation of SOC1 by CONSTANS (CO); See also S000342 (AGAMOUSATCONSENSUS); W=A/T;	abiotic stress	0	0	0	0	0	0	0	0	0	0	0	0	0	0	0	0	0	0	0	0	0	0	0	0	0	0	0	0	0	0	0	0	0	0	0	0	0	0	0	0	0	2	0	0	0	0	0
LTRECOREATCOR15	Core of low temperature responsive element (LTRE) of cor15a gene in Arabidopsis (A.t.); A portion of repeat-C (C-repeat), TGGCCGAC, which is repeated twice in cor15a promoter (Baker et al., 1994); ABA responsiveness; Involved in cold induction of BN115 gene from winter Brassica napus; LTRE; See S000157, S000152; Light signaling mediated by phytochrome is necessary for cold- or drought- induced ge…	abiotic stress	0	0	0	0	0	0	0	1	0	0	3	1	0	0	0	2	0	2	1	0	0	0	1	0	0	0	0	0	0	0	0	0	0	0	1	0	0	0	0	0	0	0	0	0	2	0	0
CCAATBOX1	Common sequence found in the 5'-non-coding regions of eukaryotic genes; "CCAAT box" found in the promoter of heat shock protein genes; Located immediately upstream from the most distal HSE of the promoter; "CCAAT box" act cooperatively with HSEs to increase the hs promoter activity;	abiotic stress	0	0	0	0	0	0	1	0	0	7	0	0	0	0	0	0	0	0	0	2	0	4	0	0	4	0	2	9	2	2	0	2	1	0	0	3	2	0	0	0	2	0	0	1	0	0	3
MARTBOX	T-Box; Motif found in SAR (scaffold attachment region; or matrix attachment region, MAR);	biotic stress	1	0	1	0	0	0	3	0	0	1	0	1	1	0	0	1	0	1	3	0	0	2	0	3	0	1	0	0	1	0	1	1	0	1	0	0	0	0	0	0	0	0	1	3	0	0	0
MARARS	ARS element; Motif found in SAR (MAR);	biotic stress	0	0	0	0	0	0	0	0	0	1	0	1	0	0	0	0	1	0	0	0	0	0	0	0	0	0	0	0	0	0	0	0	0	0	0	0	0	0	0	0	1	0	0	1	0	0	0
ELRECOREPCRP1	ElRE (Elicitor Responsive Element) core of parsley (P.c.) PR1 genes; consensus sequence of elements W1 and W2 of parsley PR1-1 and PR1-2 promoters; Box W1 and W2 are the binding site of WRKY1 and WRKY2, respectively; ERE; "WA box"; One of the W boxes found in the Parsley (P.c.) WRKY1 gene promoter; Also conserved in WRKY3 gene promoter; Required for elicitor responsiveness; See S000310; "WC box" …	biotic stress	0	0	0	0	0	0	0	0	0	0	0	4	0	0	0	1	0	1	0	0	0	0	0	1	0	0	0	0	0	0	0	0	0	0	0	0	0	0	0	0	0	0	0	0	0	0	0
MARABOX1	A-box found in SAR(scaffold attachment region; or matrix attachment region, MAR);	biotic stress	0	3	0	0	0	0	0	0	0	0	0	0	0	0	1	0	0	0	0	0	1	0	0	0	0	0	0	0	0	0	0	0	0	2	0	0	0	0	2	0	0	0	3	0	0	0	0
ABRERATCAL	ABRE-related sequence or Repeated sequence motifs identified in the upstream regions of 162 Ca(2+)-responsive upregulated genes; see also ABRE; M=C/A; Y=T/C; B=T/C/G; ABRE; calcium; Arabidopsis thaliana MACGYGB Kaplan B, Davydov O, Knight H, Galon Y, Knight MR, Fluhr R, Fromm H. Rapid Transcriptome Changes Induced by Cytosolic Ca2+ Transients Reveal ABRE-Related Sequences as Ca2+-Responsive cis E…	defense	0	0	0	0	0	0	0	0	0	0	0	0	0	0	0	0	0	0	0	0	1	0	0	0	0	0	0	0	0	0	0	0	1	0	0	0	0	0	1	0	0	0	0	0	0	0	1
ASF1MOTIFCAMV	ASF-1 binding site in CaMV 35S promoter; ASF-1 binds to two TGACG motifs; See S000023 (AS1); Found in HBP-1 binding site of wheat histone H3 gene; TGACG motifs are found in many promoters and are involved in transcriptional activation of several genes by auxin and/or salicylic acid; May be relevant to light regulation; Binding site of tobacco TGA1a; TGA1a and b show homology to CREB; TGA6 is a ne…	defense	0	0	0	0	0	0	0	0	1	2	0	0	0	0	1	0	1	0	0	0	2	3	0	0	1	0	0	0	0	0	0	0	0	0	0	0	0	0	1	0	0	3	0	0	0	0	1
WBOXNTCHN48	W box identified in the region between -125 and -69 of a tobacco class I basic chitinase gene CHN48; NtWRKY1, NtWRKY2 and NtWRKY4 bound to W box; NtWRKYs possibly involved in elicitor-respsonsive transcription of defense genes in tobacco; Y=C/T; see also S000442 (TGACT) and S000447 (TGAC); W-box; W box; WRKY; elicitor; Nicotiana tabacum (tobacco) CTGACY Yamamoto S, Nakano T, Suzuki K, Shinshi H. …	defense	0	0	0	0	0	0	0	0	0	0	2	0	1	2	0	0	0	0	0	0	0	0	0	0	0	0	0	0	0	0	3	0	0	0	1	0	0	1	0	1	0	0	0	0	0	0	0
TGTCACACMCUCUMISIN	TGTCACA motif found in the region (from -254 to -215) of cucumisin (a subtilisin-like serine protease) in the fruit of melon (Cucumis melo L.); A novel enhancer element necessary for fruit-specific expression of the cucumisin gene; cucumisin; fruit; Cucumis melo L. (melon) TGTCACA Yamagata H, Yonesu K, Hirata A, Aizono Y. TGTCACA motif is a novel cis-regulatory enhancer element involved in fruit-…	defense	0	0	0	0	0	0	0	0	0	0	0	0	0	0	0	0	0	0	0	0	0	0	1	0	0	0	0	0	0	0	0	0	0	0	1	0	0	0	0	0	0	0	0	0	0	0	0
CGCGBOXAT	CGCG box recognized by AtSR1-6 (Arabidopsis thaliana signal-responsive genes); Multiple CGCG elements are found in promoters of many genes; Ca++/calmodulin binds to all AtSRs; V=A/C/G; B=G/T/C; calmodulin Arabidopsis thaliana VCGCGB Yang T, Poovaiah BW. A calmodulin-binding/CGCG box DNA-binding protein family involved in multiple signaling pathways in plants. J Biol Chem. 277:45049-45058. (2002) …	defense	0	0	0	0	2	0	0	0	0	0	0	0	0	2	0	0	0	0	0	0	0	0	0	0	2	0	0	0	0	0	0	0	0	0	2	0	0	0	0	0	0	0	0	0	0	4	0
WRKY71OS	A core of TGAC-containing W-box of, e.g., Amy32b promoter; Binding site of rice WRKY71, a transcriptional repressor of the gibberellin signaling pathway; Parsley WRKY proteins bind specifically to TGAC-containing W box elements within the Pathogenesis-Related Class10 (PR-10) genes (Eulgem et al., 1999); See S000390 (TTGAC), S000442 (TGACT); WRKY; GA; MYB; W box; TGAC; PR proteins; Oryza sativa (r…	defense	8	14	11	6	8	12	6	2	4	7	12	8	6	7	6	4	5	5	4	5	5	9	5	6	9	4	12	7	5	7	10	4	5	7	6	3	7	10	7	3	6	6	6	1	3	2	5
BIHD1OS	Binding site of OsBIHD1, a rice BELL homeodomain transcription factor; HD; homeodomain; Oryza sativa (rice) TGTCA Luo H, Song F, Goodman RM, Zheng Z. Up-regulation of OsBIHD1, a rice gene encoding BELL homeodomain transcriptional factor, in disease resistance responses. Plant Biol (Stuttg). 7: 459-468 (2005). Electrophoretic mobility shift assays with recombinant OsBIHD1 protein; PubMed: 16163610	defense	2	4	4	0	0	0	3	0	0	1	6	0	1	2	0	0	0	0	0	1	0	4	1	0	2	2	6	5	1	3	3	1	1	3	2	3	3	6	0	2	1	0	2	1	1	0	1
MYB1LEPR	Tomato Pti4(ERF) regulates defence-related gene expression via GCC box and non-GCC box cis elements (Myb1(GTTAGTT), G box (CACGTG)); Pti4; ERF; PR; MYB; Arabidopsis thaliana; Lycopersicon esculentum (tomato); GTTAGTT Chakravarthy S, Tuori RP, DAscenzo MD, Fobert PR, Despres C, Martin GB The tomato transcription factor Pti4 regulates defence-related gene expression via GCC box and non-GCC box cis …	defense	0	0	0	0	0	0	0	0	0	0	0	0	0	2	0	0	0	0	0	0	0	0	1	0	1	0	0	0	0	0	0	0	0	0	0	0	0	0	0	0	0	0	0	0	0	0	0
BOXIINTPATPB	Box II found in the tobacco (N.t.) plastid atpB gene promoter; Conserved in several NCII (nonconsensus type II) promoters of plastid genes; Important for the activity of this NCII promoter; See S000295; plastid; NEP; atpB; PatpB; NCII; Box I; Box II; tobacco (Nicotiana tabacum) ATAGAA Kapoor S, Sugiura M Identification of two essential sequence elements in the nonconsensus type II PatpB-290 plast…	defense	2	1	0	4	1	4	0	0	0	0	0	0	1	0	1	0	6	0	0	0	2	0	0	0	0	3	2	0	0	0	0	0	0	2	0	3	0	0	3	1	2	0	4	0	0	0	0
BS1EGCCR	BS1 (binding site 1) found in E. gunnii Cinnamoyl-CoA reductase (CCR) gene promoter; nuclear protein binding site; Required for vascular expression;	defense	0	0	0	0	0	0	0	0	0	0	0	0	0	0	0	0	0	0	0	0	0	0	0	0	0	0	1	0	0	0	0	0	0	0	0	2	0	0	0	0	0	0	0	0	0	0	0
WBOXATNPR1	W-box found in promoter of Arabidopsis thaliana (A.t.) NPR1 gene; Located between +70 and +79 in tandem; They were recognized specifically by salicylic acid (SA)-induced WRKY DNA binding proteins; See S000142 (TTGACC); See S000310 (TTTGACT);	defense	6	7	4	0	0	0	0	0	0	0	0	0	0	0	0	0	0	0	0	0	0	0	0	0	0	0	0	0	0	0	0	0	0	0	0	0	0	0	0	0	0	0	0	0	0	0	0
ACGTATERD1	ACGT sequence (from -155 to -152) required for etiolation-induced expression of erd1 (early responsive to dehydration) in Arabidopsis; ACGT; etiolation; erd; Arabidopsis thaliana ACGT Simpson SD, Nakashima K, Narusaka Y, Seki M, Shinozaki K, Yamaguchi-Shinozaki K. Two different novel cis-acting elements of erd1, a clpA homologous Arabidopsis gene function in induction by dehydration stress and da…	drought	0	0	0	0	0	0	0	0	0	6	8	0	0	6	0	0	0	0	0	0	0	4	4	0	0	0	0	0	0	0	0	0	8	0	0	0	0	6	0	0	0	0	0	2	4	0	10
MYBCORE	Binding site for all animal MYB and at least two plant MYB proteins ATMYB1 and ATMYB2, both isolated from Arabidopsis; ATMYB2 is involved in regulation of genes that are responsive to water stress in Arabidopsis; A petunia MYB protein (MYB.Ph3) is involved in regulation of flavonoid biosynthesis (Solano et al. EMBO J 14:1773 (1995)); See S000355;	drought	0	0	0	0	0	0	0	0	0	3	0	0	1	0	0	0	0	0	0	1	0	0	0	0	1	0	0	5	0	0	0	0	2	1	0	0	1	0	0	1	0	0	0	0	0	0	3
MYB2CONSENSUSAT	MYB recognition site found in the promoters of the dehydration-responsive gene rd22 and many other genes in Arabidopsis; Y=C/T; K=G/T; See S000177 (MYB2), S000175 (MYBATRD22);	drought	0	1	0	0	0	0	0	0	0	0	1	3	0	1	0	0	0	0	1	0	0	0	0	0	0	0	0	0	0	0	0	0	0	0	0	0	0	3	0	0	0	0	0	0	0	0	0
MYB1AT	MYB recognition site found in the promoters of the dehydration-responsive gene rd22 and many other genes in Arabidopsis; W=A/T;	drought	0	0	0	0	0	0	0	0	0	0	0	0	0	0	0	0	0	0	0	0	0	0	0	0	0	0	1	0	0	0	0	0	0	0	0	3	1	0	0	0	0	0	0	0	0	0	0
MYB2AT	Binding site for ATMYB2, an Arabidopsis MYB homolog; ATMYB2 binds oligonucleotides that contained a consensus MYB recognition sequence (TAACTG), such as is in the SV40 enhancer and the maize bronze-1 promoter (Urao et al., Plant Cell 5:1529 (1993)); ATMYB2 is involved in regulation of genes that are responsive to water stress in Arabidopsis; See S000355;	drought	0	0	0	0	0	0	0	0	0	0	0	0	0	0	0	0	0	0	0	0	0	0	0	0	0	0	2	0	0	0	0	0	0	0	0	0	1	0	0	0	1	0	0	0	0	0	0
MYBST1	Core motif of MybSt1 (a potato MYB homolog) binding site; MybSt1 cDNA clone was isolated by using CaMV 35S promoter domain A as a probe (Baranowskij et al. 1994); The Myb motif of the MybSt1 protein is distinct from the plant Myb DNA binding domain described so far;	drought	1	2	2	0	0	0	3	4	4	0	0	0	3	1	4	1	4	2	1	3	1	0	1	0	0	2	3	2	1	4	1	1	0	2	3	5	0	2	1	4	2	2	4	0	6	1	0
MYCCONSENSUSAT	MYC recognition site found in the promoters of the dehydration-responsive gene rd22 and many other genes in Arabidopsis; Binding site of ATMYC2 (previously known as rd22BP1); see S000144 (E-box; CANNTG), S000174 (MYCATRD22); N=A/T/G/C; MYC recognition sequence in CBF3 promoter; Binding site of ICE1 (inducer of CBF expression 1) that regukates the transcription of CBF/DREB1 genes in the cold in Ar…	drought	2	12	12	0	0	0	4	2	6	10	10	8	0	2	0	4	10	10	6	8	6	6	12	6	6	0	8	12	6	0	0	4	16	0	6	10	10	14	10	0	8	6	0	8	4	2	10
MYCATERD1	MYC recognition sequence (from -466 to -461) necessary for expression of erd1 (early responsive to dehydration) in dehydrated Arabidopsis;	drought	0	0	0	0	0	0	0	0	0	0	0	0	1	0	0	0	0	0	0	0	0	0	0	0	0	1	0	0	0	0	0	0	0	2	0	0	0	0	0	1	0	0	0	0	0	0	0
MYCATRD22	Binding site for MYC (rd22BP1) in Arabidopsis (A.t.) dehydration-resposive gene, rd22; MYC binding site in rd22 gene of Arabidopsis thaliana; ABA-induction; Located at ca. -200 of rd22 gene; Also MYB at ca. -141 of rd22 gene; See also S000175 (MYBATRD22);	drought	0	0	0	0	0	0	0	0	0	0	0	0	1	0	0	0	0	0	0	0	0	0	0	0	0	1	0	0	0	0	0	0	0	2	0	0	0	0	0	1	0	0	0	0	0	0	0
PREATPRODH	"PRE (Pro- or hypoosmolarity-responsive element) found in the promoter region of proline dehydrogenase (ProDH) gene in Arabidopsis;	drought	0	0	0	0	1	2	0	0	0	0	2	0	0	1	0	1	0	0	0	0	0	0	4	2	0	0	0	0	0	0	0	0	0	0	0	0	0	0	0	0	0	0	0	0	1	0	0
DOFCOREZM	Core site required for binding of Dof proteins in maize (Z.m.); Dof proteins are DNA binding proteins, with presumably only one zinc finger, and are unique to plants; Four cDNAs encoding Dof proteins, Dof1, Dof2, Dof3 and PBF, have been isolated from maize; PBF is an endosperm specific Dof protein that binds to prolamin box; Maize Dof1 enhances transcription from the promoters of both cytosolic o…	energy	18	18	19	18	12	17	12	15	29	17	15	14	23	14	8	18	17	19	21	18	15	13	16	21	17	24	17	25	14	5	11	9	12	23	27	10	13	15	9	18	11	21	17	14	15	12	14
CACTFTPPCA1	Tetranucleotide (CACT) is a key component of Mem1 (mesophyll expression module 1) found in the cis-regulatory element in the distal region of the phosphoenolpyruvate carboxylase (ppcA1) of the C4 dicot F. trinervia; Y=T/C; mesohpyll; CACT; Flaveria trinervia YACT Gowik U, Burscheidt J, Akyildiz M, Schlue U, Koczor M, Streubel M, Westhoff P. cis-Regulatory elements for mesophyll-specific gene expr…	energy	15	17	21	14	17	15	13	11	16	21	17	9	12	18	13	16	17	11	18	10	21	26	12	17	20	16	24	13	17	14	14	8	12	12	21	15	15	23	23	14	13	15	11	18	14	20	14
TATAPVTRNALEU	TATA-like motif; A TATA-like sequence found in Phaseolus vulgaris tRNALeu gene promoter; Frequently observed upstream of plant tRNA genes; Found in maize glycolytic glyceraldehyde-3-phospate dehydrogenase 4 (GapC4) gene promoter; Binding site of TATA binding protein (TBP);	energy	0	0	0	0	0	0	0	0	0	0	0	0	0	0	0	0	0	0	0	0	0	0	0	0	0	0	0	0	2	1	0	3	0	0	0	0	0	0	0	0	0	0	0	0	0	0	0
ATHB6COREAT	Consensus binding sequence for Arabidopsis (A.T.) homeodomain-leucine zipper protein, ATHB6; ATHB6 is a target of the protein phosphatase ABI1 and regulates hormone responses; See S000371;	hormone	0	0	0	0	0	0	0	0	0	0	0	0	0	0	0	0	0	0	0	0	0	0	0	0	0	0	0	1	0	0	0	1	0	0	0	0	0	0	0	0	0	0	0	0	0	0	0
DPBFCOREDCDC3	A novel class of bZIP transcription factors, DPBF-1 and 2 (Dc3 promoter-binding factor-1 and 2) binding core sequence; Found in the carrot (D.c.) Dc3 gene promoter; Dc3 expression is normally embryo-specific, and also can be induced by ABA; The Arabidopsis abscisic acid response gene ABI5 encodes a bZIP transcription factor; abi5 mutant have a pleiotropic defects in ABA response; ABI5 regulates a…	hormone	0	4	1	0	0	0	0	1	0	0	0	1	0	0	0	0	0	2	2	1	0	0	3	1	0	1	1	0	0	0	3	2	0	1	0	0	2	1	0	1	0	0	1	0	3	0	0
NTBBF1ARROLB	NtBBF1(Dof protein from tobacco) binding site in Agrobacterium rhizogenes (A.r.) rolB gene; Found in regulatory domain B (-341 to -306); Required for tissue-specific expression and auxin induction;	hormone	0	0	0	0	0	0	0	1	0	0	0	0	2	0	0	2	0	2	2	0	0	0	0	0	0	3	0	0	0	0	0	0	0	0	0	0	0	0	0	1	0	0	5	0	0	0	0
SURECOREATSULTR11	Core of sulfur-responsive element (SURE) found in the promoter of SULTR1;1 high-affinity sulfate transporter gene in Arabidopsis; SURE contains auxin response factor (ARF) binding sequence (GAGACA)(see S000270 ARF:TGTCTC; its complementary seq is GAGACA), and this core sequence is a part of it; this core seq is involved in -S response; Beware of other SURE (sucrose responsive element) !!; sulfate…	hormone	0	0	0	4	1	5	0	0	0	2	0	0	0	0	0	0	0	0	0	0	0	1	0	0	1	0	0	0	0	0	0	0	3	0	0	1	3	0	0	0	0	0	0	0	0	0	0
ARR1AT	ARR1-binding element found in Arabidopsis; ARR1 is a response regulator; N=G/A/C/T; AGATT is found in the promoter of rice non-symbiotic haemoglobin-2 (NSHB) gene (Ross et al., 2004); ARR1; Response regulator; Arabidopsis thaliana NGATT Sakai H, Aoyama T, Oka A. Arabidopsis ARR1 and ARR2 response regulators operate as transcriptional activators. Plant J. 24: 703-711 (2000). PubMed: 11135105 Ross …	hormone	11	13	15	11	17	16	18	11	16	13	6	14	11	16	18	6	4	9	10	10	13	17	10	19	8	14	8	21	15	12	11	22	5	22	9	15	5	12	14	10	15	11	8	16	14	13	11
CPBCSPOR	The sequence critical for Cytokinin-enhanced Protein Binding in vitro, found in -490 to -340 of the promoter of the cucumber (CS) POR (NADPH-protochlorophyllide reductase) gene; cytokinin; chlorophyll; chloroplast; Cucumis sativus L. (cucumber) TATTAG Fusada N, Masuda T, Kuroda H, Shimada H, Ohta H, Takamiya K. Identification of a Novel Cis-Element Exhibiting Cytokinin-Dependent Protein Binding i…	hormone	0	0	0	0	0	0	2	1	0	0	0	2	0	0	0	0	0	1	1	0	0	0	0	1	0	0	0	1	1	4	0	1	0	0	0	0	0	0	0	0	0	0	0	0	0	0	0
ROOTMOTIFTAPOX1	Motif found both in promoters of rolD;	hormone	6	9	12	12	1	20	20	9	13	8	8	12	9	12	8	10	18	8	12	9	6	13	5	6	7	11	12	4	16	40	6	9	5	20	7	7	10	8	10	8	8	10	7	14	6	3	9
CRTDREHVCBF2	Preferred sequence for AP2 transcriptional activator HvCBF2 of barley; Core CRT/DRE motif; HvCBF2 bound to a (G/a)(T/c)CGAC core motif (Xue, 2003); DNA binding is regulated by temperature; This motif was erroneously ID-labeled in PLACEdb as CDTDREHVCBF2, and was corrected on 22 June, 2006; cold; AP2; CRT/DRE; CBF; Hordeum vulgare (barley) GTCGAC Xue GP The DNA-binding activity of an AP2 transcrip…	hormone	0	0	0	0	0	0	0	2	0	0	6	0	0	2	0	0	2	2	0	0	0	0	0	0	4	0	0	0	0	0	0	0	0	0	0	0	0	0	0	0	0	0	0	0	0	0	0
RAV1AAT	Binding consensus sequence of Arabidopsis (A.t.) transcription factor, RAV1; RAV1 specifically binds to DNA with bipartite sequence motifs of RAV1-A (CAACA) and RAV1-B (CACCTG); RAV1 protein contain AP2-like and B3-like domains; The AP2-like and B3-like domains recognize the CAACA and CACCTG motifs, respectively; The expression level of RAV1 were relatively high in rosette leaves and roots; See S…	hormone	0	0	0	0	0	0	2	2	3	4	0	1	0	0	1	3	2	6	5	2	11	4	0	6	5	0	5	13	3	7	0	1	9	0	0	3	2	0	2	0	2	0	0	4	0	2	3
WBOXNTERF3	W box found in the promoter region of a transcriptional repressor ERF3 gene in tobacco; May be involved in activation of ERF3 gene by wounding;(Nishiuchi et al., 2004) Y=C/T; See S000142, S000390, S000442, S000447; W box; ERF3; wounding; Nicotiana tabacum (tobacco) TGACY Nishiuchi T, Shinshi H, Suzuki K. Rapid and transient activation of transcription of the ERF3 gene by wounding in tobacco leave…	hormone	5	9	6	5	2	7	0	2	0	4	5	6	5	5	0	3	0	3	1	0	0	2	2	3	6	2	0	0	0	0	7	0	4	3	4	0	0	3	0	1	0	0	4	0	1	0	3
RAV1BAT	Binding consensus sequence of an Arabidopsis (A.t.) transcription factor, RAV1; RAV1 specifically binds to DNA with bipartite sequence motifs of RAV1-A (CAACA) and RAV1-B (CACCTG); RAV1 protein contain AP2-like and B3-like domains; The AP2-like and B3-like domains recognize the CAACA and CACCTG motifs, respectively; The expression level of RAV1 were relatively high in rosette leaves and roots; Se…	hormone	0	0	0	0	0	0	0	0	0	0	0	0	0	0	0	0	0	0	0	1	0	0	0	0	0	0	0	2	0	0	0	1	0	0	0	1	0	0	0	0	1	0	0	0	0	0	0
LECPLEACS2	Core element in LeCp (tomato Cys protease) binding cis-element (from -715 to -675) in LeAcs2 gene; cysteine protease; ethylene; xylanase; ACS; Lycopersicon esculentum (tomato) TAAAATAT Matarasso N, Schuster S, Avni A. A novel plant cysteine protease has a dual function as a regulator of 1-aminocyclopropane-1-carboxylic Acid synthase gene expression. Plant Cell. 17: 1205-1216. (2005) PubMed: 15749…	hormone	0	1	1	0	0	0	1	1	0	2	0	1	1	0	0	0	0	0	0	0	0	3	0	0	1	1	0	0	2	2	0	0	2	4	0	0	0	0	0	0	0	0	0	0	0	0	0
CARGNCAT	Noncanonical CArG motif (CC-Wx8-GG) found in the promoter region of DTA1 (AtGA2ox6); A relevant cis element for the response to AGL15 (AGAMOUS-like 15) in vivo; W=A/T; See S000431 (C-Wx8-G), S000404 (CArG consensus; CC-Wx6-GG); MADS; AGAMOUS; AGL; embryo; Arabidopsis thaliana; CCWWWWWWWWGG Wang H, Caruso LV, Downie AB, Perry SE. The embryo MADS domain protein AGAMOUS-Like 15 directly regulates ex…	hormone	0	0	0	0	0	0	1	0	0	0	0	0	0	0	0	0	0	0	0	0	0	0	0	0	0	0	0	0	0	0	0	0	1	0	0	0	0	0	0	0	0	0	0	0	2	0	2
PYRIMIDINEBOXHVEPB1	Pyrimidine box found in the barley (H.v.) EPB-1 (cysteine proteinase) gene promoter; Located between -120 to -113; Required for GA induction; See S000297, S000259; EPB; cysteine proteinase; GA; ABA; GARE; pyrimidine box; seed; aleurone; barley (Hordeum vulgare) TTTTTTCC Cercos M, Gomez-Cadenas A, Ho THD Hormonal regulation of a cysteine proteinase gene, EPB-1, in barley aleurone layers: cis- and …	hormone	0	0	0	0	0	0	0	0	0	0	0	0	0	0	0	0	0	0	0	0	0	0	0	0	0	0	0	0	0	0	0	0	0	0	0	0	2	0	0	0	0	0	0	0	0	0	0
GAREAT	GARE (GA-responsive element); Occurrence of GARE in GA-inducible, GA-responsible, and GA-nonresponsive genes found in Arabidopsis seed germination was 20, 18, and 12%, respectively;	hormone	0	0	0	0	0	0	0	0	0	0	1	0	0	0	0	0	0	0	0	0	0	0	1	0	0	0	1	0	0	0	0	0	0	0	2	1	0	0	0	0	2	0	0	0	0	0	0
RYREPEATVFLEB4	RY repeat motif; CATGCATG; quantitative seed expression; Gene: Vicia faba LeB4; Soybean glycinin (Gy2); other dicot and monocot seed protein genes; transacting factor: unknown; "Sph box" found in rice (O.s.) Osem gene promoter; enhances the activation by VP1; See S000010, S000299, S000300; Binding site of Arabidopsis B3-domain-containing transcription factor FUS3; TRAB1, bZIP transcription factor…	legume	0	0	0	0	0	0	0	0	0	0	0	0	0	0	0	0	0	0	0	0	0	0	0	0	0	0	0	2	0	0	0	0	2	0	0	0	0	0	0	0	0	0	0	0	0	0	0
SEF3MOTIFGM	SEF3 binding site; Soybean (G.m.) consensus sequence found in the 5' upstream region of beta-conglycinin (7S globulin) gene; AACCCA(-27bp-)AACCCA; SEF=soybean embryo factor; SEF2; SEF3; SEF4;	legume	0	0	0	0	0	0	1	0	0	0	0	0	0	0	0	0	0	0	0	1	0	0	0	0	0	0	0	1	1	1	0	2	0	0	0	0	0	0	0	0	0	0	0	0	0	0	0
SEF4MOTIFGM7S	SEF4 binding site; Soybean (G.m.) consensus sequence found in 5'upstream region (-199) of beta-conglycinin (7S globulin) gene (Gmg17.1); "Binding with SEF4 (soybean embryo factor 4)"; R=A/G;	legume	0	0	0	5	2	8	8	1	3	1	1	6	1	5	3	5	8	2	11	4	3	6	4	1	2	3	0	4	3	9	4	4	5	6	2	0	0	1	7	4	0	1	8	4	2	3	5
SEF1MOTIF	SEF1 (soybean embryo factor 1) binding motif; sequence found in 5'-upstream region (-640; -765) of soybean beta-conglicinin (7S globulin) gene; W=A/T;	legume	0	1	0	0	0	0	4	0	0	0	0	0	0	0	0	0	0	0	0	3	0	0	0	0	0	0	0	0	1	2	0	1	0	0	0	0	0	0	0	0	0	0	0	0	0	0	0
RYREPEATGMGY2	RY repeat motif (CATGCAT); Present in the 5' region of the soybean (G.m.) glycinin gene (Gy2);	legume	0	0	0	0	0	0	0	0	0	0	0	0	0	0	0	2	0	0	0	0	0	0	0	1	0	0	0	2	0	0	0	0	2	0	0	0	0	0	0	0	0	0	0	0	0	0	2
TBOXATGAPB	"Tbox" found in the Arabidopsis thaliana (A.T.) GAPB gene promoter; Located between -94 and -89 (T1) and also between -84 and -79 (T2); Mutations in the "Tbox" resulted in reductions of light-activated gene transcription; GAPB encodes the B subunit of chloroplast glyceraldehyde-3-phosphate dehydrogenase(GADPH) of A.T.;	light	3	3	1	0	0	0	0	0	0	0	0	0	0	0	0	0	0	0	0	0	0	0	0	0	0	0	0	0	0	0	0	0	0	0	0	0	0	0	0	0	0	0	0	0	0	0	0
HDZIP2ATATHB2	Binding site of the Arabidopsis (A.T.) homeobox gene (ATHB-2) found in its own promoter; Located between -72 and -80; Similar to the HD-ZIP-2 binding consensus sequence; ATHB-2 is regulated by light signals which function as a negative autoregulator of its own gene; M=C/A;	light	0	0	0	0	0	0	0	0	0	0	0	0	0	0	0	0	0	0	0	0	0	0	0	0	0	0	0	0	1	3	0	0	0	0	0	0	0	0	0	0	0	0	0	0	0	0	0
GATABOX	GATA box; GATA motif in CaMV 35S promoter; Binding with ASF-2; Three GATA box repeats were found in the promoter of Petunia (P.h.) chlorophyll a/b binding protein, Cab22 gene; Required for high level, light regulated, and tissue specific expression; Conserved in the promoter of all LHCII type I Cab genes; ASF-2; GATA box; Cab; chlorophyll a/b binding protein; leaf; shoot; CaMV; Cauliflower mosaic…	light	9	12	15	5	8	16	12	14	16	12	9	7	10	6	8	15	15	11	6	7	10	16	7	10	14	10	16	13	11	12	9	7	9	9	8	10	10	10	12	12	9	9	12	5	15	11	7
IBOXCORE	I box; "I-box"; Conserved sequence upstream of light-regulated genes; Conserved sequence upstream of light-regulated genes of both monocots and dicots; See IBOX (S000124);	light	2	5	7	0	0	0	8	0	5	5	2	0	7	2	2	0	4	0	0	4	5	8	2	0	9	6	4	7	4	7	4	3	4	2	5	2	3	4	3	4	6	4	3	2	4	5	0
-10PEHVPSBD	"-10 promoter element" found in the barley (H.v.) chloroplast psbD gene promoter; Involved in the expression of the plastid gene psbD which encodes a photosystem II reaction center chlorophyll-binding protein that is activated by blue, white or UV-A light;	light	0	0	0	0	0	0	1	0	2	0	0	0	1	0	1	0	2	0	0	0	1	0	0	0	0	1	2	3	2	4	0	1	0	1	0	1	1	0	2	1	0	0	2	0	0	1	0
SORLIP1AT	one of "Sequences Over-Represented in Light-Induced Promoters (SORLIPs) in Arabidopsis; Computationally identified phyA-induced motifs; SORLIP 1 is most over-represented, and most statistically singnificant; See also S000483, S000484, S000485, S000486 (all SORLIPs), and also S000487, S000488, S000489, S000490 (all SORLREPs); Over-represented in light-induced cotyledon and root common genes and ro…	light	2	5	6	0	0	0	2	0	0	0	3	0	0	1	1	0	0	0	0	0	3	0	0	0	0	0	0	4	0	1	0	2	0	0	3	0	0	2	1	0	0	0	0	0	1	3	0
IBOX	I box; "I-box"; Conserved sequence upstream of light-regulated genes; Sequence found in the promoter region of rbcS of tomato and Arabidopsis; I box (Giuliano et al. 1988); Binding site of LeMYB1, that is a member of a novel class of myb-like proteins; LeMYBI act as a transcriptional activator;	light	0	0	0	0	0	0	0	2	0	1	0	0	0	0	0	0	0	0	2	0	0	2	0	2	5	0	0	0	0	0	0	0	0	0	0	0	0	0	0	0	0	0	0	0	0	0	0
SORLIP5AT	one of Sequences Over-Represented in Light-Induced Promoters (SORLIPs) in Arabidopsis; Computationally identified phyA-induced motifs; See also S000482, S000483, S000484, S000485 (all SORLIPs), and also S000487, S000488, S000489, S000490 (all SORLREPs); Over-represented in both light-induced cotyledon-specific and root-specific genes (Jiao et al. 2005; see S000482); phyA; phytochrome; light; Arab…	light	0	0	0	0	0	0	0	0	0	0	0	2	0	0	0	0	0	0	1	0	0	0	0	0	0	0	0	0	0	0	0	0	0	0	0	0	0	0	0	0	0	0	0	0	0	0	0
LRENPCABE	LRE; A positive light regulatory element in tobacco (N.p.) CAB (cab-E) gene; Located at -241;	light	0	0	0	0	0	0	0	0	0	0	0	0	0	0	0	0	0	0	0	0	0	0	0	0	0	0	0	3	0	0	0	0	0	0	0	0	0	0	0	0	0	0	0	0	0	0	0
IBOXCORENT	I-box core motif in the CAMs (conserved DNA modular arrays) associated with light-responsive promoter regions; See S000124 (GATAAG), S000199 (GATAA), S000213; I-box; CAM; light; Nocotiana plumbaginifolia (tobacco) GATAAGR Martinez-Hernandez A, Lopez-Ochoa L, Arguello-Astorga G, Herrera-Estrella L. Functional properties and regulatory complexity of a minimal RBCS light-responsive unit activated by…	light	0	0	0	0	0	0	0	1	0	0	0	0	0	0	0	0	0	0	1	0	0	1	0	1	2	0	0	0	0	0	0	0	0	0	0	0	0	0	0	0	0	0	0	0	0	0	0
INRNTPSADB	Inr (initiator) elements found in the tobacco psaDb gene promoter without TATA boxes; Light-responsive transcription of psaDb depends on Inr, but not TATA box;	light	1	0	0	0	0	0	0	0	0	0	0	0	0	0	0	0	0	0	0	0	0	0	0	0	0	0	0	0	0	0	0	0	0	0	0	0	0	0	0	0	0	0	0	0	0	0	0
GT1CONSENSUS	Consensus GT-1 binding site in many light-regulated genes, e.g., RBCS from many species, PHYA from oat and rice, spinach RCA and PETA, and bean CHS15; R=A/G; W=A/T; For a compilation of related GT elements and factors, see Villain et al. (1996); GT-1 can stabilize the TFIIA-TBP-DNA (TATA box) complex; The activation mechanism of GT-1 may be achieved through direct interaction between TFIIA and GT…	light	8	12	15	11	3	13	15	9	11	13	8	16	23	12	7	15	7	7	4	11	13	16	4	9	11	12	24	19	12	10	7	9	11	13	13	10	14	13	7	12	17	19	7	12	12	18	11
AMMORESIIUDCRNIA1	Motifs (IIU and IID) found in the Chlamydomonas (C.R.) Nia1 gene promoter; Involved in ammonium-response; Located between -231 and -219 and also between -76 and -65; Involved in Nia1 transcription activation; W=T/A;	nitrogen	0	0	0	0	0	0	0	0	0	0	0	0	0	0	0	0	0	0	0	0	0	0	0	0	0	0	0	0	0	0	0	0	0	0	0	0	0	0	0	0	0	1	0	0	0	1	0
TATABOX5	TATA box; TATA box found in the 5'upstream region of pea (Pisum sativum) glutamine synthetase gene; a functional TATA element by in vivo analysis;	nitrogen	2	8	5	10	2	12	14	1	5	0	0	9	9	0	11	8	8	6	12	5	6	0	0	5	0	7	7	4	10	3	3	11	0	9	0	5	9	0	15	7	12	6	9	0	0	4	0
EMHVCHORD	Endosperm motif (EM) found in the promoter of barley (H.v.) c-hordein gene; Involved in the nitrogen response of c-hordein promoter; EM; endosperm; hordein; nitrogen; Hordeum vulgare (barley) TGTAAAGT Muller M, Knudsen S. The nitrogen response of a barley C-hordein promoter is controlled by positive and negative regulation of the GCN4 and endosperm box. Plant J. 4: 343-355 (1993). PubMed: 8220485	nitrogen	0	0	0	0	0	0	0	0	0	0	1	0	0	0	0	0	0	0	0	0	0	0	0	0	0	0	0	0	0	0	0	0	0	0	0	0	0	0	0	0	0	0	0	0	1	0	0
GLMHVCHORD	GLM (GCN4-like motif) found in the promoter of barley (H.v.) B1- and c-hordein gene; Involved in the nitrogen response of c-hordein promoter; R=A/G; S=C/G; See also S000277 (GCN4OSGLUB1); SPA, a seed-specific basic leucine zipper protein from wheat, can activate transcription from the GCN4-like motif (GLM) of -326 LMWG-1D1 promoter (Albani et al., 1997); GLM; GCN4; hordein; GLM; Hordeum vulgare (…	nitrogen	0	0	0	0	0	0	0	0	0	0	0	0	0	0	0	0	0	0	0	0	0	1	0	0	0	0	0	0	0	0	0	0	0	0	0	0	0	0	0	0	0	0	0	0	0	0	0
NODCON1GM	One of two putative nodulin consensus sequences; See also S000462 (NODCON2GM); nodulin Glycine max (soybean) AAAGAT Sandal NN, Bojsen K, Marcker KA. A small family of nodule specific genes from soybean. Nucleic Acids Res. 15:1507-1519 (1987). consesus; in silico; PubMed: 3822835 Stougaard J, Jorgensen JE, Christensen T, Kuhle A, Marcker KA. Interdependence and nodule specificity of cis-acting reg…	nitrogen	0	0	0	0	0	0	0	1	0	0	0	1	0	0	0	0	0	3	1	0	0	0	0	4	0	0	0	0	0	0	0	0	0	0	0	0	0	0	0	0	0	0	0	0	0	0	0
OSE1ROOTNODULE	One of the consensus sequence motifs of organ-specific elements (OSE) characteristic of the promoters activated in infected cells of root nodules; See also S000468; leghemoglobin; Lb29; root; nodule; arbuscule; Vicia faba; Medicago truncatula; Glycine max; Sesbania rostrata; AAAGAT Vieweg MF, Fruhling M, Quandt HJ, Heim U, Baumlein H, Puhler A, Kuster H, Andreas MP. The promoter of the Vicia faba…	nitrogen	0	0	0	0	0	0	0	1	0	0	0	1	0	0	0	0	0	3	1	0	0	0	0	4	0	0	0	0	0	0	0	0	0	0	0	0	0	0	0	0	0	0	0	0	0	0	0
POLASIG1	PolyA signal; poly A signal found in legA gene of pea, rice alpha-amylase; -10 to -30 in the case of animal genes.	nitrogen	2	6	2	6	1	12	15	1	4	0	0	9	7	0	8	7	6	7	9	4	5	0	0	8	0	9	7	3	4	5	4	8	0	8	0	3	8	0	12	8	13	3	11	0	0	3	0
CAATBOX1	CAAT promoter consensus sequence found in legA gene of pea;	nitrogen	7	10	8	4	14	17	12	8	10	17	16	13	13	11	9	9	9	13	9	11	10	20	9	16	15	16	10	19	15	12	12	18	7	17	12	21	15	16	9	13	12	15	5	16	8	14	9
NODCON2GM	One of two putative nodulin consensus sequences; See also S000461 (NODCON1GM); nodulin Glycine max (soybean) CTCTT Sandal NN, Bojsen K, Marcker KA. A small family of nodule specific genes from soybean. Nucleic Acids Res. 15:1507-1519 (1987). consesus; in silico; PubMed: 3822835 Stougaard J, Jorgensen JE, Christensen T, Kuhle A, Marcker KA. Interdependence and nodule specificity of cis-acting regu…	nitrogen	3	5	5	8	4	2	0	0	11	4	5	0	6	2	6	0	5	0	0	0	3	3	9	0	4	7	3	0	0	0	4	0	9	2	6	3	3	5	3	2	0	6	2	3	6	4	3
OSE2ROOTNODULE	One of the consensus sequence motifs of organ-specific elements (OSE) characteristic of the promoters activated in infected cells of root nodules; See also S000467; leghemoglobin; Lb29; root; nodule; arbuscule; Vicia faba; Medicago truncatula; Glycine max; Sesbania rostrata; CTCTT Vieweg MF, Fruhling M, Quandt HJ, Heim U, Baumlein H, Puhler A, Kuster H, Andreas MP. The promoter of the Vicia faba …	nitrogen	3	5	5	8	4	2	0	0	11	4	5	0	6	2	6	0	5	0	0	0	3	3	9	0	4	7	3	0	0	0	4	0	9	2	6	3	3	5	3	2	0	6	2	3	6	4	3
CEREGLUBOX1PSLEGA	cereal glutenin box in pea legumin gene (legA); sequence homologous to the cereal glutenin gene control element ("-300 element");	nitrogen	0	0	0	0	0	0	0	0	0	0	0	0	0	0	0	0	0	0	0	0	0	0	0	0	0	0	0	0	0	0	0	0	0	0	1	0	0	0	0	0	0	1	0	0	0	0	0
RYREPEATLEGUMINBOX	RY repeat (CATGCAY) or legumin box found in seed-storage protein genes in legume such as soybean (G.m.);	nitrogen	0	0	0	1	0	0	0	0	0	0	0	0	0	4	0	2	0	0	0	0	0	0	1	2	0	0	0	2	0	0	0	0	2	0	3	0	0	0	0	0	0	0	0	0	0	0	2
BOXCPSAS1	Box C in pea (P.s.) asparagine synthetase (AS1) gene; Found at -45; AS1 is negatively regulated by light; Box C binds with nuclear proteins, which was competed by a putative repressor element RE1 (see S000195);	nitrogen	0	0	0	0	0	0	0	0	0	1	0	0	0	0	0	0	0	0	0	0	0	0	0	0	0	0	0	0	0	0	0	0	0	0	0	0	0	0	0	0	0	0	0	0	0	0	1
AGMOTIFNTMYB2	AG-motif found at -114 of the promoter of NtMyb2 gene; NtMyb2 is a regulator of the tobacco retrotransposon Tto1 and the defence-related gene phenylalanine ammonia lyase (PAL), which are induced by various stress such as wounding or elicitor treatment; AGP1 (GATA-type zinc finger protein) binding site; MYB; Tto1; PAL; AGP1; GATA; Nicotiana tabacum (tobacco) AGATCCAA Sugimoto K, Takeda S, Hirochik…	pal	0	0	0	0	0	0	0	0	0	0	0	0	0	0	0	0	0	0	0	0	0	0	0	0	0	0	0	0	0	0	2	0	0	0	0	0	0	0	0	0	0	0	1	0	0	0	0
BOXLCOREDCPAL	Consensus of the putative core sequences of box-L-like sequences in carrot (D.c.) PAL1 promoter region; DCMYB1 bound to these sequences in vitro; See also S000136 (Box P), S000137 (Box A), S000138 (Box L); W=A/T; MYB; R2R3 type; PAL: Elicitor; UV-B; Dilution; Daucus carota (carrot) ACCWWCC Maeda K, Kimura S, Demura T, Takeda J, Ozeki Y. DcMYB1 acts as a transcriptional activator of the carrot phe…	pal	0	0	0	0	0	0	0	1	0	0	0	1	0	0	0	0	0	0	0	0	0	0	0	0	0	0	0	0	0	0	1	0	0	1	0	0	0	0	0	0	0	0	0	0	0	0	0
TATABOXOSPAL	Binding site for OsTBP2, found in the promoter of rice pal gene encoding phenylalanine ammonia-lyase; OsTFIIB stimulated the DNA binding and bending activities of OsTBP2 and synergistically enhanced OsTBP2-mediated transcription from the pal promoter;	pal	2	2	0	0	0	0	0	0	1	0	0	0	5	0	3	0	5	0	0	0	1	0	0	0	0	2	0	0	0	0	1	0	0	1	0	0	0	0	1	2	0	3	3	0	0	0	0
PALBOXAPC	Box A; Consensus; One of three putative cis-acting elements (boxes P, A, and L) of phenylalanine ammonia-lyase (PAL; EC 4.3.1.5) genes in parsley (P.c.); None of these elements (boxes P, A, and L) alone, or the promoter region containing all of them together, conferred elicitor or light responsiveness. These elements appear to be necessary but not sufficient for elicitor- or light-mediated PAL ge…	pal	0	0	0	0	0	1	0	0	0	0	0	0	0	0	0	0	0	0	0	0	0	0	0	0	0	0	0	0	0	0	0	0	0	0	0	0	0	0	0	0	0	0	0	0	0	0	0
MYBPLANT	Plant MYB binding site; Consensus sequence related to box P in promoters of phenylpropanoid biosynthetic genes such as PAL, CHS, CHI, DFR, CL, Bz1; Myb305; M=A/C; W=A/T; See S000355; The AmMYB308 and AmMYB330 transcription factors from Antirrhinum majus regulate phenylpropanoid and lignin biosynthesis in transgenic tobacco;	pal	0	0	0	0	0	0	0	0	0	0	0	0	0	0	0	0	0	0	0	0	0	0	0	0	0	0	0	0	0	0	0	0	1	0	0	0	0	0	0	0	0	0	0	0	0	0	0
AMYBOX2	amylase box; "amylase element"; Conserved sequence found in 5'upstream region of alpha-amylase gene of rice, wheat, barley; "amylase box" (Huang et al. 1990); "amylase element" (Hwang et al., 1998);	storage	0	0	0	0	0	0	0	0	0	0	0	0	0	0	0	0	0	0	0	0	0	0	0	0	0	0	0	0	0	0	0	0	0	0	0	1	0	0	0	0	1	0	0	0	0	0	0
EBOXBNNAPA	E-box of napA storage-protein gene of Brassica napus (B.n.); See S000042 (CACGTGMOTIF);	storage	2	12	12	0	0	0	4	2	6	10	10	8	0	2	0	4	10	10	6	8	6	6	12	6	6	0	8	12	6	0	0	4	16	0	6	10	10	14	10	0	8	6	0	8	4	2	10
ACGTOSGLUB1	ACGT motif found in GluB-1 gene in rice (O.s.); Required for endosperm-specific expression; Conserved in the 5'-flanking region of glutelin genes; See S000276, S000277; See S000019;Combination of GCN4, AACA and ACGT motifs was found sufficient to confer a detectable level of endosperm expression; See S000353, S000354;	storage	0	0	0	0	0	0	0	0	0	0	0	0	0	0	0	0	0	0	0	0	0	0	0	0	0	0	0	0	0	0	0	0	0	1	0	0	0	0	0	0	0	0	0	0	0	0	0
-300ELEMENT	Present upstream of the promoter from the B-hordein gene of barley and the alpha-gliadin, gamma-gliadin, and low molecular weight glutenin genes of wheat; See S000001 -300CORE; See S000002 -300MOTIF;	storage	0	0	0	1	0	1	0	0	0	2	1	0	0	1	0	1	0	1	0	0	0	0	1	0	0	0	4	0	0	0	0	0	2	0	1	0	1	0	0	0	1	0	0	0	2	0	0
NAPINMOTIFBN	Sequence found in 5' upstream region (-6, -95, -188) of napin (2S albumin) gene in Brassica napus (B.n.); Interact with a protein present in crude nuclear extracts from developing B. napus seeds;	storage	0	0	0	0	0	0	0	0	1	0	0	0	0	0	1	0	0	0	0	0	0	0	2	0	0	0	0	0	0	0	0	0	0	0	0	0	0	0	0	0	0	3	0	0	1	0	0
CANBNNAPA	Core of "(CA)n element" in storage protein genes in Brasica napus (B.n.); embryo- and endosperm-specific transcription of napin (storage protein) gene, napA; seed specificity; activator and repressor;	storage	0	0	0	0	0	0	0	0	0	0	0	0	0	0	0	1	0	0	2	0	0	0	0	0	0	0	0	0	0	0	0	0	0	0	0	0	0	0	0	0	0	0	0	0	0	0	0
2SSEEDPROTBANAPA	Conserved in many storage-protein gene promoters; May be important for high activity of the napA promoter;	storage	0	0	0	0	0	0	0	0	0	0	0	0	0	0	0	1	0	0	2	0	0	0	0	0	0	0	0	0	0	0	0	0	0	0	0	0	0	0	0	0	0	0	0	0	0	0	0
SBOXATRBCS	S-box conserved in several rbcS promoters in Arabidopsis; ABI4 binding site; Important for the sugar and ABA responsiveness of CMA5(Acevedo-Hernandez et al., 2005); rbcS; sugar; ABA; ABI4; Arabidopsis thaliana CACCTCCA Acevedo-Hernandez GJ, Leon P, Herrera-Estrella LR. Sugar and ABA responsiveness of a minimal RBCS light-responsive unit is mediated by direct binding of ABI4. Plant J. 43:506-519 (…	sugar	0	0	0	0	0	0	0	0	0	0	1	0	0	0	0	0	0	0	0	0	0	0	0	0	0	0	0	0	0	0	0	0	0	0	1	0	0	0	0	0	0	0	0	0	0	0	0
PYRIMIDINEBOXOSRAMY1A	Pyrimidine box found in rice (O.s.) alpha-amylase (RAmy1A) gene; Gibberellin-respons cis-element of GARE and pyrimidine box are partially involved in sugar repression; Found in the promoter of barley alpha-amylase (Amy2/32b) gene which is induced in the aleurone layers in response to GA; BPBF protein binds specifically to this site; See S000265;	sugar	1	3	4	0	0	0	0	3	1	0	3	5	3	2	1	0	1	1	2	0	1	0	3	4	0	2	0	0	0	0	2	0	0	3	5	0	0	1	0	4	0	4	0	0	1	2	0
SREATMSD	"sugar-repressive element (SRE)" found in 272 of the 1592 down-regulated genes after main stem decapitation in Arabidopsis;	sugar	0	0	0	0	0	0	2	0	2	0	0	0	0	1	2	0	2	0	0	2	0	0	0	0	0	0	0	2	1	2	0	1	0	0	2	0	0	1	0	0	0	1	0	0	1	0	0
WBOXHVISO1	SUSIBA2 bind to W-box element in barley iso1 (encoding isoamylase1) promoter; sugar; SURE; patatin; WRKY; isoamylase; SUSIBA2; Hordeum vulgare (barley) TGACT Sun C, Palmqvist S, Olsson H, Boren M, Ahlandsberg S, Jansson C. A novel WRKY transcription factor, SUSIBA2, participates in sugar signaling in barley by binding to the sugar-responsive elements of the iso1 promoter. Plant Cell 15: 2076-2092…	sugar	5	3	3	1	2	4	0	0	0	0	0	0	0	0	0	0	0	0	0	0	0	0	0	0	0	0	0	0	0	0	0	0	0	0	0	0	0	0	0	0	0	0	0	0	0	0	0
SURE1STPAT21	Sucrose Responsive Element (SURE); A motif conserved among genes regulated by sucrose; See also SURE2STPAT21 (S000185); Found between -184 and -156 bp in the patatin (a major tuber protein) gene promoter of potato (S.t.);	sugar	0	0	0	0	0	0	0	0	0	0	0	2	0	0	0	0	0	0	0	0	0	0	0	0	0	0	0	0	0	0	0	0	0	0	0	0	0	0	0	0	0	0	0	0	0	0	0
ACGTTBOX	T-box according to the nomenclature of ACGT elements by Foster et al. (FASEB J 8:192-200 (1994)); One of ACGT elements; See also ACGTABOX (S000130), ACGTCBOX (S000131), and CACGTGMOTIF (S000042);	sugar	0	0	0	0	0	0	0	0	0	0	0	0	0	0	0	0	0	0	0	0	0	0	0	0	0	0	0	0	0	0	0	0	0	0	0	4	0	0	0	0	0	0	0	0	0	0	0
TATCCAYMOTIFOSRAMY3D	TATCCAY motif found in rice (O.s.) RAmy3D alpha-amylase gene promoter; Y=T/C; a GATA motif as its antisense sequence; TATCCAY motif and G motif (see S000130) are responsible for sugar repression (Toyofuku et al. 1998);	sugar	0	0	0	0	0	0	0	0	0	0	0	0	0	0	0	0	0	0	0	0	0	0	0	0	0	0	0	0	0	0	0	0	0	0	0	1	0	0	0	0	1	0	0	0	0	0	0
ACGTABOX	A-box according to the nomenclature of ACGT elements by Foster et al. (FASEB J 8:192-200 (1994)); One of ACGT elements; Found in ocs gene; RITA-1 binding site (Izawa et al. 1994); "G motif" by Toyofuku et al. (1998); G motif and TATCCAY motif (a GATA motif as its antisense sequence; see S000256) are responsible for sugar repression (Toyofuku et al. 1998); See S000346;	sugar	0	0	0	0	0	0	0	0	0	2	0	0	0	0	0	0	0	0	0	0	0	0	0	0	0	0	0	0	0	0	0	0	0	0	0	0	0	0	0	0	0	0	0	0	0	0	4
POLASIG3	Plant polyA signal; Consensus sequence for plant polyadenylation signal;	misc	0	0	0	6	0	7	8	0	2	3	1	3	6	3	6	6	5	5	10	2	4	5	2	4	5	5	3	2	8	35	5	17	5	10	5	7	8	6	9	3	7	2	2	6	4	7	2
POLASIG2	PolyA signal; poly A signal found in rice alpha-amylase; -10 to -30 in the case of animal genes. AATAAA; AATAAT; AATTAAA; AATAAG;	misc	0	0	0	0	0	0	2	0	0	0	0	0	2	1	0	0	0	0	0	3	0	0	0	0	0	3	0	1	4	3	2	10	0	4	0	0	0	3	0	5	0	0	4	0	2	0	0
CARGCW8GAT	A variant of CArG motif (see S000404), with a longer A/T-rich core; Binding site for AGL15 (AGAMOUS-like 15); W=A/T; CArG; AGL15; AGAMOUS; MADS; Arabidopsis thaliana CWWWWWWWWG Tang W, Perry SE. Binding site selection for the plant MADS domain protein AGL15: an in vitro and in vivo study. J Biol Chem.278:28154-28159 (2003) PubMed: 12743119; Folter S, Angenent GC. trans meets cis in MADS science. …	misc	0	0	0	0	0	0	0	4	2	0	2	0	4	2	0	0	6	8	2	0	4	0	2	2	0	2	0	0	0	0	0	0	0	0	0	0	0	2	2	2	0	2	6	0	10	2	0
E2F1OSPCNA	re2f-1 found in the promoter of rice PCNA gene; Located between -142 and -135; "te2f-1" found in the promote of Tobacco PCBA gene; Located between -122 and -115; Binding site of OsE2F1 and OsE2F2; Involved in transcriptional activation in actively dividing cells and tissue;	misc	0	0	0	0	0	0	0	0	0	0	0	0	0	0	0	0	0	0	0	0	0	0	0	0	0	0	0	0	0	0	0	0	0	0	0	1	0	0	0	0	0	0	0	0	0	0	0
CIACADIANLELHC	Region necessary for circadian expression of tomato (L.e.) Lhc gene;	misc	1	3	2	0	0	1	0	0	0	0	0	1	0	1	0	2	0	2	1	0	0	0	3	0	0	1	1	1	0	0	0	0	0	2	1	1	0	0	0	0	2	0	0	0	2	0	0
EVENINGAT	Evening element found 46 times in the promoters of 31 cycling genes in Arabidopsis thaliana; Required for circadian control of gene expression;	misc	0	0	0	0	0	0	0	0	2	0	0	0	0	0	0	0	2	0	0	0	0	0	0	0	0	0	0	0	0	0	0	0	0	0	0	0	0	0	0	0	0	0	0	0	0	1	0
EECCRCAH1	EEC; Consensus motif of the two enhancer elements, EE-1 and EE-2, both found in the promoter region of the Chlamydomonas Cah1 (encoding a periplasmic carbonic anhydrase); Binding site of Myb transcription factor LCR1 (see Yoshioka et al, 2004); N=A/G/C/T; low-CO2; Chlamydomonas reinhardtii GANTTNC Kucho K, Yoshioka S, Taniguchi F, Ohyama K, Fukuzawa H. Cis-acting elements and DNA-binding proteins…	misc	1	2	2	2	7	1	1	1	0	2	1	3	0	0	4	5	0	3	2	4	1	4	1	4	0	0	2	4	3	1	0	1	0	0	3	2	2	3	0	0	1	3	0	1	1	4	3
CURECORECR	GTAC is the core of a CuRE (copper-response element) found in Cyc6 and Cpx1 genes in Chlamydomonas; Also involved in oxygen-response of these genes; For CuRE, see Quin and Merchant, 1995; copper; oxygen; hypoxic; Chlamydomonas reinhardtii GTAC Quinn JM, Barraco P, Eriksson M, Merchant S. Coordinate copper- and oxygen-responsive Cyc6 and Cpx1 expression in Chlamydomonas is mediated by the same ele…	misc	0	0	0	0	0	0	0	0	0	2	8	0	10	2	0	0	0	0	0	0	0	6	4	0	4	8	4	0	0	0	6	0	6	4	4	6	2	10	0	2	0	0	0	0	4	0	4
CTRMCAMV35S	CT-rich motif (inverted GAGA) found in a 60-nucleotide region (S1) downstream of the transcription start site of the CaMV 35S RNA; Can enhance gene expression; Inverted GAGA; See also S000405, S000427 (GAGA); (TC)4T; CaMV 35S; enhancer; Cauliflower mosaic virus (CaMV) TCTCTCTCT Pauli S, Rothnie HM, Chen G, He X, Hohn T. The cauliflower mosaic virus 35S promoter extends into the transcribed region…	misc	0	0	0	0	0	0	0	0	0	0	5	0	0	0	0	0	0	0	0	0	0	0	0	0	0	0	0	0	0	0	0	0	0	0	0	0	0	0	0	0	0	0	0	0	0	0	0
PROLAMINBOXOSGLUB1	Prolamine box found in the rice (O.s.) GluB-1 gene promoter; Involved in quantitative regulation of the GluB-1 gene; See S000276, S000277, S000278 (for elements in GluB-1); See S000001, S000091, S000265, S000341 (for Prolamin box);	misc	0	1	1	0	0	0	0	0	0	1	0	0	0	0	0	0	0	0	0	0	0	0	1	0	0	0	0	0	0	0	0	0	0	0	1	0	0	0	0	0	0	0	0	1	0	0	0
RHERPATEXPA7	Right part of RHEs (Root Hair-specific cis-Elements) conserved among the Arabidopsis thaliana A7 (AtEXPA7) orthologous (and paralogous) genes from diverse angiosperm species with different hair distribution patterns; K=G/T; W=T/A; root; hair; Arabidopsis thaliana KCACGW Kim DW, Lee SH, Choi SB, Won SK, Heo YK, Cho M, Park YI, Cho HT. Functional Conservation of a Root Hair Cell-Specific cis-Elemen…	misc	1	2	3	0	0	0	0	0	0	0	0	0	0	0	0	0	0	0	0	0	0	0	0	0	0	0	0	0	0	0	0	0	0	0	0	0	0	0	0	0	0	0	0	0	0	0	0
OCTAMERMOTIFTAH3H4	Octamer motif found in promoter of wheat (T.a.) histone genes H3 and H4, and corn histone genes H3 and H4; Arabidopsis histone H4; "histone-specific octamer"; About half of the Oct motifs are present together with another element, HexA, TCA or CCAAT-box, forming OCES (Oct-containing composite elements);	misc	0	0	0	0	0	0	0	0	0	0	0	0	0	0	0	0	0	0	0	0	0	0	0	0	0	0	0	0	0	0	0	0	0	0	1	0	0	0	0	0	0	0	0	0	0	0	0
INTRONLOWER	3' intron-exon splice junctions; Plant intron lower sequence; Consensus sequence for plant introns;	misc	0	0	0	0	0	0	0	0	0	1	1	0	0	0	0	0	0	0	0	0	0	1	0	0	0	0	1	0	0	0	0	2	0	0	1	1	0	0	0	0	0	0	0	0	0	0	1
TAAAGSTKST1	TAAAG motif found in promoter of Solanum tuberosum (S.t.) KST1 gene; Target site for trans-acting StDof1 protein controlling guard cell-specific gene expression; KST1 gene encodes a K+ influx channel of guard cells; See S000265;	misc	0	0	0	0	0	0	4	6	12	0	5	2	4	5	0	8	4	6	3	6	2	0	1	3	0	10	0	6	4	4	0	4	0	2	5	0	0	3	3	5	0	5	6	0	7	5	0
ANAERO1CONSENSUS	One of 16 motifs found in silico in promoters of 13 anaerobic genes involved in the fermentative pathway (anaerobic set 1)(Mohanty et al., 2005); Arbitrary named ANAERO1CONSENSUS by the PLACEdb curator; See also S000478, S000479, S000480, S000481; anaerobic; Zea mays (maize); Arabidopsis thaliana; Pisum sativum (pea); Hordeum vulgare (barley); Oryza sativa (rice); Petunia hybrida (petunia); Lycop…	misc	0	0	0	1	0	9	3	2	0	0	0	5	3	0	0	1	0	0	1	2	0	0	0	2	0	2	0	3	1	0	0	3	0	6	0	0	0	0	0	1	0	0	0	0	0	0	0
ANAERO2CONSENSUS	One of 16 motifs found in silico in promoters of 13 anaerobic genes involved in the fermentative pathway (anaerobic set 1)(Mohanty et al., 2005); Arbitrary named ANAERO2CONSENSUS by the PLACEdb curator; See also S000477, S000479, S000480, S000481; anaerobic; Zea mays (maize); Arabidopsis thaliana; Pisum sativum (pea); Hordeum vulgare (barley); Oryza sativa (rice); Petunia hybrida (petunia); Lycop…	misc	0	0	0	0	0	0	1	0	0	1	0	0	0	1	0	0	0	0	0	0	0	0	1	0	2	0	0	0	0	0	0	1	2	0	0	1	1	1	0	0	0	0	0	0	1	0	2
P1BS	PHR1-binding sequence found in the upstream regions of phosphate starvation responsive genes from several plant species; phr1 (phosphate starvation response 1) gene codes for PHR1 protein related to PSR1 gene in C. reinhardtii; phosphate; starvation; MYB; Arabidopsis thaliana; Lycopersicon esculentum (tomato); Medicago truncatula; Hordeum vulgare (barley); GNATATNC Rubio V, Linhares F, Solano R, …	misc	0	2	0	0	0	0	1	0	0	0	0	0	0	0	2	0	2	0	0	0	0	0	0	0	0	0	0	0	1	0	0	0	0	1	0	0	0	0	0	0	0	0	2	0	0	0	0
MYBPZM	Core of consensus maize P (myb homolog) binding site; W=A/T; 6 bp core; Maize P gene specifies red pigmentation of kernel pericarp, cob, and other floral organs; P binds to A1 gene, but not Bz1 gene; Maize C1 (myb homolog) activates both A1 and Bz1 genes (Grotewold et al. 1994); W=A/T;	misc	0	0	0	0	0	0	0	2	1	0	2	1	0	0	2	1	2	0	0	0	0	0	0	4	0	0	0	0	0	0	0	0	0	0	2	0	0	1	1	0	0	0	0	0	3	1	0
CDA1ATCAB2	CDA-1 (CAB2 DET1-associated factor 1) binding site in DtRE (dark response element) f of chlorophyll a/b-binding protein2 (CAB2) gene in Arabidopsis;	misc	0	0	0	0	0	0	0	0	0	0	1	0	0	0	0	0	0	0	0	0	0	0	0	0	0	0	0	0	0	0	0	0	0	0	0	0	0	0	0	0	0	0	0	0	1	0	0
CAREOSREP1	CAREs (CAACTC regulatory elements) found in the promoter region of a cystein proteinase (REP-1) gene in rice;	misc	0	0	0	1	3	0	0	0	0	0	2	1	0	0	0	2	0	0	0	0	0	0	2	1	0	0	0	0	0	0	0	0	0	0	3	0	0	0	0	0	0	0	0	0	0	0	0
S1FBOXSORPS1L21	S1F box conserved both in spinach (S.o.) RPS1 and RPL21 genes encoding the plastid ribosomal protein S1 and L21, respectively; Negative element; Might play a role in downregulating RPS1 and RPL21 promoter activity (Lagrange et al., 1993); See S000211 (SITE1SORPS1), S000215 (S1FSORPL21);	misc	0	0	0	0	0	0	0	0	1	2	0	0	0	0	1	0	2	0	0	0	1	1	0	0	0	0	0	0	0	0	0	0	0	0	0	0	0	0	0	0	0	0	0	1	0	3	2
SP8BFIBSP8BIB	One of SPBF binding site (SP8b); Found at -330, -220, and -200 of gSPO-B1 (sporamin) gene, and also at -80 of gB-Amy (beta-amylase) gene; SP8BF recognizes both SP8a and SP8b sequences; See also SP8BFIBSP8AIB (S000183); SP8BF activity is also found in tobacco; "SP8b" found in the 5' upstream region of three differnt genes coding for sporamin and beta-amylase; Binding site of SPF1; SPF1 also binds …	misc	1	1	1	0	0	0	0	0	0	0	0	0	0	0	0	0	0	0	0	0	0	0	0	0	0	0	0	0	1	3	0	0	0	0	0	0	0	0	0	0	0	0	0	0	0	0	0
TATABOX4	TATA box; TATA box found in the 5'upstream region of sweet potato sporamin A gene;	misc	0	0	0	4	2	3	0	6	0	0	0	1	0	0	0	1	0	0	0	0	0	0	0	1	0	0	0	0	3	1	0	5	0	0	0	0	0	0	0	0	0	0	0	0	0	0	0
TATABOX2	TATA box; TATA box found in the 5'upstream region of pea legA gene; sporamin A of sweet potato;	misc	0	0	0	0	0	0	5	1	1	0	0	1	0	0	3	1	1	1	1	2	2	0	0	2	0	0	0	2	4	4	0	3	0	0	0	0	0	0	1	0	0	0	0	0	0	1	0
TATABOX3	TATA box; TATA box found in the 5'upstream region of sweet potato sporamin A gene;	misc	0	0	0	0	0	0	3	1	1	0	0	0	5	0	2	0	2	2	3	1	0	0	0	3	0	0	0	1	2	16	3	2	0	2	0	0	0	0	1	3	0	0	0	0	0	1	0
TRANSINITMONOCOTS	Context sequence of translational initiation codon in monocots; R=A/G; M=A/C;	misc	0	0	0	0	0	0	0	0	0	0	0	0	0	0	0	0	0	0	0	0	0	0	0	0	0	0	0	0	0	0	0	0	0	0	1	0	0	0	0	0	0	0	0	0	2	0	0
-300MOTIFZMZEIN	Motif in -300 elements of alpha-zein genes of maize (Z.m.); homologous to the sequence to which transacting factors of AP-1, fos, jun or yeast hisS bind;	misc	0	0	0	0	0	0	0	0	0	0	0	0	0	0	0	0	0	0	0	0	0	1	0	0	0	0	0	0	0	0	0	0	0	0	0	0	0	0	0	0	0	0	0	0	0	0	0
DRECRTCOREAT	#N/A	none	0	0	0	0	0	0	0	1	0	0	1	1	0	0	0	1	0	1	0	0	0	0	1	0	0	0	0	0	0	0	0	0	0	0	1	0	0	0	0	0	0	0	0	0	0	0	0
M46RE	#N/A	none	0	0	0	0	0	0	1	0	0	0	0	0	0	0	0	0	0	0	0	0	0	0	0	0	0	0	0	0	0	0	0	0	0	0	0	0	0	0	0	0	0	0	0	0	0	0	0
MRNASTA1CRPSBD	mRNA stability determinant found in 5'-UTR of psbD mRNA of Chlamydomonas reinhardtii (C.r.); Required for the stable accumulation; Located within the first 12 nucleotides of the leader region;	plastidE	0	0	0	0	0	0	0	0	0	0	0	0	0	0	0	0	0	0	0	0	0	0	0	0	0	0	0	0	0	0	0	0	0	0	0	0	0	0	0	0	0	0	0	0	0	0	1
SV40COREENHAN	SV40 core enhancer; Similar sequences found in rbcS genes; W=A/T;	plastidE	0	0	0	0	0	0	0	0	0	0	0	0	0	0	0	0	0	0	0	0	0	2	0	0	0	0	0	0	0	0	0	0	2	0	1	0	0	0	1	0	0	0	0	0	0	0	0
MRNASTA2CRPSBD	mRNA stability determinant found in 5'-UTR of psbD mRNA of Chlamydomonas reinhardtii (C.r.); Required for the stable accumulation; Located near position -30 relative to the AUG initiation codon; mRNA; stability; chloroplast; 5'-UTR; psbD; Chlamydomonas reinhardtii UGAGUUG Nickelsen J, Fleischmann M, Boudreau E, Rahire M, Rochaix JD Identification of cis-acting RNA leader elements required for chl…	plastidE	1	0	1	0	0	0	0	0	0	0	1	0	0	0	0	0	0	0	0	0	0	0	2	0	0	0	0	0	0	0	0	0	0	0	3	0	0	0	0	0	0	0	0	0	0	0	0
RBCSCONSENSUS	rbcS general consensus sequence; AATCCAA or AATCCAAC;	plastidE	0	0	0	0	0	0	0	0	0	0	0	0	0	0	0	0	0	0	0	1	0	0	0	0	0	0	0	2	1	0	0	2	0	0	0	3	0	0	0	0	1	0	0	0	0	0	0
S2FSORPL21	S2F binding site ("S2 site") in spinach RPL21 gene encoding the plastid ribosomal protein L21; S2 site (CATACAWW) is conserved in promoter region of many nuclear genes encoding plastid proteins; Leaf-specific, light-independent regulatory element; S2 site is related to but different from the light-responsive GT-1 binding site (Lagrange et al., 1997); For a compilation of related GT elements and f…	plastidE	0	0	0	0	0	0	0	0	0	0	0	0	0	0	0	0	0	0	0	0	0	0	0	0	0	0	0	0	0	0	0	0	0	0	0	0	0	0	0	0	0	0	0	0	1	0	0
S1FSORPL21	S1F binding site ("S1 site") in spinach (S.o.) RPL21 gene encoding the plastid ribosomal protein L21; Negative element; Might play a role in downregulating RPL21 promoter activity (Lagrange et al., 1993); See S000211 (SITE1SORPS1), S000166 (S2FSORPL21);	plastidE	0	0	0	0	0	0	0	0	0	0	0	0	0	0	0	0	1	0	0	0	0	0	0	0	0	0	0	0	0	0	0	0	0	0	0	0	0	0	0	0	0	0	0	0	0	1	0
QELEMENTZMZM13	Q(quantitative)-element in maize (Z.m.) ZM13 gene promoter; Found at -107 to -102; Involved in expression enhancing activity; ZM13 is a maize homolog of tomato LAT52 gene; ZM13 is a pollen-specific maize gene;	pollen	0	0	0	0	0	0	1	1	0	0	0	2	0	0	0	0	0	1	0	1	0	0	0	1	2	0	0	0	1	1	0	0	0	0	0	0	0	0	0	0	0	0	0	0	0	0	1
POLLEN1LELAT52	One of two co-dependent regulatory elements responsible for pollen specific activation of tomato (L.e.) lat52 gene; Found at -72 to -68 region; See S000246 (POLLEN2LELAT52); AGAAA and TCCACCATA (S000246) are required for pollen specific expression; Also found in the promoter of tomato endo-beta-mannanase gene (LeMAN5) gene (Filichkin et al. 2004); pollen; lat52; endo-beta-mannnanase; MAN; Lycoper…	pollen	8	10	6	11	5	15	10	7	7	9	0	11	12	0	9	7	9	10	8	6	11	9	0	7	9	8	6	8	2	1	7	6	4	10	0	4	7	0	3	8	10	8	6	6	0	5	7
GTGANTG10	GTGA motif found in the promoter of the tobacco (N.t.) late pollen gene g10 which shows homology to pectate lyase and is the putative homologue of the tomato gene lat56; Located between -96 and -93; See S000280; g10; pollen; pectate lyase; tabacco(Nicotiana tabacum) GTGA Rogers HJ, Bate N, Combe J, Sullivan J, Sweetman J, Swan C, Lonsdale DM, Twell D Functional analysis of cis-regulatory elements…	pollen	9	11	8	4	6	10	2	5	4	12	5	7	6	9	7	8	7	7	7	7	9	8	8	9	5	5	8	3	5	2	6	2	6	8	9	7	5	7	14	4	7	6	2	7	3	7	11
R, W, B, DX, T, and L represent the expression pattern of NRT genes in roots, wood, bark, developing xylem, stem top, and leaves.
[truncated: 2 more columns]
