# Supplementary material for: The Nitrate Transporter (NRT) Gene Family in Poplar
Source: PLoS One. 2013 Aug 19;8(8):e72126. doi: 10.1371/journal.pone.0072126 (PMC3747271; doi:10.1371/journal.pone.0072126)
Supplement: Table S4 — Specific primers for NRT genes and housekeeping genes in Populus . (XLSX) [file pone.0072126.s005.xlsx]

## Sheet: Table S4
Table S4. Specific primers for NRT genes and housekeeping genes in poplar.
Name	Regions	Primer sequence (5´→ 3´)	Tm	PL (bp)	PE
NRT1.1	EIE	f: AGGTGGAGAGGCAATGGAGAG	61.8	207	2.01
		r: GTGGCGAAGATGGCGATGG	61.0
NRT1.2A	ES	f: CCTATCCGTCGTGGCAATGG	61.4	274	1.91
		r: AAGCACAGAACTGAGGTAGTATCC	61.0
NRT1.2B	EE	f: CCTGGGCTTGGTGATACTGAC	61.8	233	2.27
		r: ATCTCTGCTTCCTTCCTTGTGG	60.3
NRT1.3A	EE	f: TGCGGGGCTCATTCTGGTAAC	61.8	260	2.00
		r: TGGCTGCTGTTAGTAGACTGACC	62.4
NRT1.3B	EIE	f: GTCGGTACTTGGCAGTTGCTATC	62.4	145	1.98
		r: CCACTGGCCTCGATACACTGATAA	62.7
NRT1.5A	EIE	f: AGTTGATTGGCATGGTCGTCCT	60.3	174	2.05
		r: TTATTAGCAGCATCGGCGTTGC	60.3
NRT1.5C	EE	f: CTAGCAAATCAATGCCTGGCTAC	60.6	253	2.04
		r: AACAAGATGATACCGATACGAGCG	61.0
NRT1.7	EIE	f: AGCAGAAGCACGGCAACC	58.2	198	2.16
		r: CACCAGACCAGATGTTTATGACG	60.6
NRT1.8A	EE	f: CTGTTGTCTTCACTCAGATGGCA	60.0	239	2.15
		r: GCTGACTTTGTGCCCTTCAATAAC	61.2
NRT1.9A	EIE	f: AGCCTTCCTCTGTGACACTTAC	60.3	230	2.02
		r: TGCCGCCACCTCCAATTAC	58.4
NRT1.9B	EE	f: GCCCTTTGTCATTGGAAACGAG	60.3	273	1.94
		r: AGAGTGGAGATTGCTGCTGTTAG	60.6
NRT1.9C	EE	f: CTTGGGGATGGTGGTATTGATGC	62.4	218	1.86
		r: CCCTCTTGCCAGATTCAGTGTTG	62.4
NRT1.9D	EE	f: AGGTTATCTACAGAGGATGGAAGG	61.0	276	1.92
		r: GTATAGCAAGCAATCCCAGAAAGG	61.0
NRT2.4A	EIE	f: ACCGACAATGTTATCGCCGAGT	60.3	163	2.07
		r: ACCTGCCTCTCATCCCGAAGT	61.8
NRT2.5A	ES	f: CAGTAGGGAAGAGGTTCGGAATG	62.4	136	1.93
		r: GAGAACACGATCATCACCACAATG	61.0
NRT2.5B	ES	f: GCAGTAGCGAAGAGGTTTGGAATG	62.7	136	1.93
		r: AGAACACAATCATCACCACAACGG	61.0
NRT2.5C	ES	f: CAGAGCACAAGGCAACAGAG	59.4	267	1.98
		r: ATGAGGCAGAGGCAAGACG	58.8
NRT2.7	ES	f: ATGTTCTCGCCAAGTGTTGTTG	58.4	240	2.20
		r: TTGCCTTCCTGAAATCTTTGTAGC	59.3
NRT3.1A	EIE	f: TGGCATCCCTTGTTCTCTCTTG	60.3	164	2.04
		r: CGTAGCATAGTTTGACCTTGATCG	61.0
NRT3.1B	EIE	f: GCTCTTCTCTTGGCATCACTTG	60.3	250	1.96
		r: CACGGTCAACTTGGCTTATGG	59.8
NRT3.2A	ES	f: CGTCGTGCTGGATGGCTATG	61.4	260	2.00
		r: CCAAAGGCAGATGACAACAAACG	60.6
ACT1	EE	f: GAATGGTGAAGGCTGGGTTTGC	62.1	195	1.98
		r: CCCAGTTGCTTACAATACCGTGC	62.4
EE, exon-exon junction primer; EIE, exon-intron-exon primer; ES, exon specific primer; f, forward primer; r, reverse primer; Tm, melting temperature; PL, product length; PE, primer efficiency.
